# Supplementary material for: Construction of a Ferroptosis-Related Nine-lncRNA Signature for Predicting Prognosis and Immune Response in Hepatocellular Carcinoma
Source: Front Immunol. 2021 Sep 17;12:719175. doi: 10.3389/fimmu.2021.719175 (PMC8484522; doi:10.3389/fimmu.2021.719175)
Supplement: Supplementary file 7 [file Table_3.xls]

Symbols	logFC	logCPM	PValue	FDR
ADAMTS13	-2.78330455	3.313946177	3.34E-125	9.81E-121
STAB2	-4.823931594	2.268026281	1.64E-111	2.41E-107
OIT3	-3.219999612	4.382681261	5.68E-111	5.56E-107
KLHL30-AS1	-7.21013472	-0.734304833	2.06E-103	1.52E-99
CFP	-3.366066664	3.021620685	4.70E-92	2.76E-88
BMPER	-4.478913413	0.943668734	3.86E-89	1.89E-85
ECM1	-3.021922087	3.799425776	1.04E-88	4.36E-85
CCL23	-2.912187442	-0.972654573	2.13E-88	7.85E-85
ANGPTL6	-2.939046625	2.430482416	1.54E-86	5.04E-83
CSRNP1	-2.207562527	5.27822461	6.59E-84	1.94E-80
CLEC4G	-5.38081612	3.370362871	2.32E-82	6.22E-79
CRHBP	-4.45598568	3.639506926	2.42E-78	5.94E-75
RCAN1	-2.363220368	6.05322026	2.83E-75	6.41E-72
MARCO	-4.823184166	3.927799857	1.97E-73	4.14E-70
VIPR1	-3.440157174	2.646525414	2.69E-73	5.27E-70
RND3	-2.455825261	5.534668226	5.59E-73	1.03E-69
FCN3	-4.073925447	4.673501439	5.34E-72	9.25E-69
PTH1R	-3.196249323	2.491897135	6.52E-72	1.07E-68
FCN2	-4.864383682	3.212453479	7.11E-72	1.10E-68
NTF3	-3.459828014	0.257500893	1.43E-70	2.10E-67
GABRD	4.566744156	1.750572719	9.24E-70	1.29E-66
LRAT	-2.85275652	1.485648716	1.80E-65	2.41E-62
PLVAP	2.96526664	6.466100146	3.19E-65	4.08E-62
COLEC10	-3.913931268	2.330468446	4.99E-65	6.12E-62
DBH	-3.169677646	3.139892199	2.27E-64	2.56E-61
ZFP36	-2.118877049	7.218175468	2.78E-64	3.02E-61
NDST3	-4.280914166	-1.78454371	4.80E-64	5.04E-61
LIFR	-2.781220256	4.109961639	2.44E-62	2.47E-59
CETP	-2.772772782	3.187511337	4.34E-62	4.26E-59
EBF2	5.153489788	0.031272776	1.64E-59	1.50E-56
AADAT	-2.755163516	3.555227976	4.42E-59	3.94E-56
FOS	-3.065047686	6.880450395	8.64E-59	7.48E-56
CPEB3	-2.223809544	3.842267043	1.16E-57	9.73E-55
UBE2T	3.260703025	2.90506096	1.20E-57	9.84E-55
CLEC1B	-5.196264457	1.559323294	1.50E-57	1.19E-54
COL6A6	-3.307015484	-1.200746839	5.84E-57	4.52E-54
PZP	-4.29607563	4.29531828	8.86E-57	6.68E-54
SLC26A6	2.697523287	4.346263519	2.54E-56	1.87E-53
ARHGEF39	2.98525886	2.132727231	2.97E-55	2.13E-52
EHD3	-2.109119209	2.811187168	7.85E-55	5.50E-52
CDKN3	3.958808536	2.8966437	1.24E-54	8.50E-52
CXorf36	2.261322842	3.103283849	1.53E-54	1.03E-51
MXD3	2.728161586	3.124115717	1.63E-54	1.07E-51
DNASE1L3	-2.871904221	4.730198467	1.01E-53	6.07E-51
PHLDA1	-2.417235115	6.510001732	1.38E-53	8.13E-51
CDC25C	4.38390253	1.983028994	3.68E-53	2.12E-50
ADRA2B	-2.185464282	1.322954313	6.52E-53	3.69E-50
CLEC4M	-5.571164369	2.079251352	4.01E-52	2.22E-49
RP4-789D17.4	-6.41644507	-3.860620334	1.41E-51	7.69E-49
CDCA5	3.488972604	3.413124997	1.57E-51	8.39E-49
CENPF	3.948421224	4.319992649	2.17E-51	1.12E-48
HIGD1B	3.15565228	0.002433051	2.84E-51	1.44E-48
NUF2	4.25179709	2.460953209	4.26E-51	2.12E-48
GPR182	-3.345778445	0.485043649	6.81E-51	3.34E-48
TROAP	4.259458629	2.942684837	7.65E-51	3.69E-48
SKA1	4.500867296	2.150918525	8.40E-51	3.99E-48
KIFC1	3.822570623	3.687769075	2.54E-50	1.17E-47
FBXO43	4.050078937	0.277995017	2.84E-50	1.29E-47
SPC24	3.525078105	3.288081801	6.52E-50	2.86E-47
HJURP	3.943964782	2.762200529	1.26E-49	5.46E-47
PVALB	-3.602948427	-1.604503343	1.42E-49	6.05E-47
PRC1	3.283741856	3.961056058	1.61E-49	6.75E-47
LYVE1	-2.93415503	3.059497588	1.78E-49	7.38E-47
MELK	3.849482337	2.553981978	3.49E-49	1.43E-46
EGR1	-2.554819776	7.251429227	3.65E-49	1.47E-46
KCNN2	-3.435558127	1.912533081	4.33E-49	1.70E-46
KIF4A	3.971212662	3.233613097	4.84E-49	1.87E-46
CCNB2	3.782279653	3.09648182	5.27E-49	2.01E-46
NEK2	3.993455266	2.773302825	8.31E-49	3.13E-46
CXCL12	-2.638355966	6.024990411	1.90E-48	7.00E-46
NDC80	3.35904698	2.724992665	2.80E-48	1.02E-45
BCO2	-3.085041786	3.431695621	3.11E-48	1.11E-45
CCNB1	3.329167849	4.197231453	3.15E-48	1.11E-45
EPHA2	-2.05206598	4.859800639	3.83E-48	1.34E-45
BIRC5	4.145379907	4.365789405	4.94E-48	1.71E-45
DACH1	-2.568142488	-0.397141541	8.08E-48	2.76E-45
NCAPG	3.858034846	3.039859981	9.94E-48	3.36E-45
COL15A1	3.853604557	4.363810975	1.01E-47	3.37E-45
CD34	2.147426651	5.228600502	1.21E-47	3.96E-45
SFTA1P	5.607128843	-1.808950237	1.80E-47	5.76E-45
CCBE1	-3.485840624	0.985620753	2.38E-47	7.54E-45
ASPM	3.781384021	4.058590878	2.81E-47	8.80E-45
KIF2C	3.987163337	3.082489262	3.31E-47	1.03E-44
EXO1	3.656066185	2.008130946	3.65E-47	1.12E-44
LCAT	-2.536055416	6.145863824	1.09E-46	3.24E-44
BUB1	3.558104799	2.754603256	1.39E-46	4.09E-44
CDK1	3.542794556	3.663509541	3.38E-46	9.83E-44
PTTG1	3.776482552	3.85095261	3.60E-46	1.04E-43
COX6B1P4	-3.063509427	-2.82355469	3.73E-46	1.07E-43
TMEM26	-2.148934682	-0.12987553	4.03E-46	1.14E-43
EZH2	2.460102447	3.370788905	5.31E-46	1.49E-43
RACGAP1	2.479146502	3.673956696	6.05E-46	1.68E-43
DLGAP5	3.757198772	2.348165722	9.52E-46	2.62E-43
KIF20A	3.771487332	3.113407451	9.66E-46	2.63E-43
C8orf4	-2.221142548	5.545140174	1.05E-45	2.82E-43
CDCA3	3.344090176	2.682618777	1.26E-45	3.37E-43
CENPA	4.137205532	1.432514212	1.32E-45	3.50E-43
KIF18B	4.088753558	2.408625025	1.72E-45	4.52E-43
CDC20	4.323351738	3.993949265	3.48E-45	8.99E-43
TOP2A	3.970964902	5.198592694	3.74E-45	9.58E-43
CENPL	2.431007721	1.919056332	7.13E-45	1.79E-42
CDH13	2.396390573	3.011639798	8.52E-45	2.12E-42
CDCA8	3.227095023	2.842196473	9.44E-45	2.31E-42
CYP2C19	-3.642076549	1.296121093	1.10E-44	2.67E-42
SKA3	3.598035643	1.864433558	1.37E-44	3.31E-42
PKMYT1	3.214689451	2.381292724	1.88E-44	4.45E-42
CYP26A1	-3.798848225	2.340612759	1.94E-44	4.56E-42
AC092171.4	2.651797595	3.027414595	3.58E-44	8.37E-42
UBE2C	4.158929327	3.697966604	5.39E-44	1.22E-41
FOSB	-3.208754635	5.277594831	5.44E-44	1.22E-41
FOXM1	3.673738506	3.847528124	7.06E-44	1.57E-41
S100A12	-2.922615843	-1.921355782	7.11E-44	1.57E-41
HMMR	3.293162712	2.901199711	7.95E-44	1.75E-41
GHR	-2.424154073	6.178290784	8.74E-44	1.90E-41
TRAIP	2.856227777	1.706698238	1.06E-43	2.30E-41
TIMD4	-3.418060427	0.636676721	1.34E-43	2.88E-41
EME1	3.28207635	1.028772233	1.75E-43	3.72E-41
IL1RL1	-3.343513321	0.70767796	2.66E-43	5.59E-41
RP11-547D24.1	4.141466989	-2.279922898	3.86E-43	7.94E-41
SPC25	3.186616436	1.449197934	4.67E-43	9.53E-41
FLVCR1	2.254535715	3.686998514	5.22E-43	1.06E-40
C5orf34	2.441767598	0.476150105	5.29E-43	1.07E-40
EGR2	-2.510955294	2.023736932	5.49E-43	1.10E-40
PLK1	3.605513822	3.276753451	5.87E-43	1.17E-40
ZIC2	6.696590715	2.28091052	8.29E-43	1.63E-40
AURKA	2.740045077	4.010964321	1.19E-42	2.32E-40
TTK	3.832022163	2.137345991	3.92E-42	7.49E-40
E2F1	3.733106633	4.162065419	5.52E-42	1.05E-39
RRM2	3.13993638	4.609929095	8.11E-42	1.53E-39
TRIP13	3.484322359	2.236348578	1.17E-41	2.17E-39
ANLN	3.705144375	3.326890164	1.53E-41	2.81E-39
MRO	-2.287355495	1.511679389	2.04E-41	3.72E-39
GPM6A	-3.112121442	1.204899922	2.10E-41	3.81E-39
DTL	3.319601052	3.241637686	2.58E-41	4.66E-39
CDT1	3.466849452	3.431945339	3.31E-41	5.93E-39
CENPE	3.20519101	2.171283982	3.81E-41	6.78E-39
GTSE1	3.58926279	2.141466068	4.20E-41	7.44E-39
AURKB	3.612236993	2.844234351	8.20E-41	1.44E-38
CAPN10-AS1	2.370236513	0.074479789	8.36E-41	1.46E-38
MKI67	3.418898176	4.73449543	1.00E-40	1.74E-38
BUB1B	3.574519705	2.39938751	1.19E-40	2.06E-38
TICRR	3.704729487	1.158759909	1.22E-40	2.09E-38
CDC6	3.262609869	3.489912391	1.60E-40	2.73E-38
KDM8	-2.38006002	4.704422739	1.78E-40	3.02E-38
IQGAP3	3.463784747	3.88620589	2.56E-40	4.33E-38
MYBL2	4.598409396	4.249137641	2.91E-40	4.89E-38
APLN	3.947774551	2.857791112	3.29E-40	5.50E-38
CELSR3	3.540110335	2.557929107	5.51E-40	9.00E-38
MND1	2.970056454	1.16486076	5.73E-40	9.32E-38
CENPM	3.585381313	2.559516848	5.85E-40	9.45E-38
ESM1	4.252547978	3.227812557	1.06E-39	1.71E-37
PARPBP	2.772792609	1.531911509	1.88E-39	2.97E-37
MT2P1	-3.207556858	1.015009677	2.04E-39	3.18E-37
RFPL1	-3.684313022	-4.017023341	2.59E-39	4.03E-37
NCAPH	3.031789064	2.305867246	2.80E-39	4.34E-37
CDKN2A	4.091566523	3.777159177	3.78E-39	5.76E-37
CDC45	3.127325492	2.373051452	3.87E-39	5.87E-37
NOX4	2.876867002	0.308106397	4.55E-39	6.87E-37
SIGLEC11	-2.297341595	-0.03643868	5.17E-39	7.76E-37
CENPI	3.149488426	0.869539579	8.16E-39	1.21E-36
DEPDC1	3.820256943	2.12043293	1.03E-38	1.51E-36
NEIL3	4.177440436	0.70237727	1.27E-38	1.84E-36
CTD-2371O3.3	2.432719354	-0.090453702	1.56E-38	2.25E-36
DSCC1	2.119550024	1.751830162	1.79E-38	2.57E-36
CKAP2L	3.253983779	2.044221043	2.10E-38	2.99E-36
LILRA5	-2.115031051	0.607878739	2.23E-38	3.17E-36
AP004782.1	-3.122551604	-3.700447073	2.25E-38	3.18E-36
THBS4	5.812368212	4.107809732	2.52E-38	3.53E-36
C21orf62	-2.698990356	-2.745519315	2.67E-38	3.72E-36
THY1	2.593632297	5.436812685	2.72E-38	3.77E-36
KIF14	3.157849738	1.96584381	2.74E-38	3.79E-36
TCF19	2.845383016	3.957748456	3.49E-38	4.78E-36
KIF23	3.354721519	2.461447285	3.82E-38	5.20E-36
PBK	3.459302171	2.338968568	4.73E-38	6.41E-36
ERCC6L	3.240591517	0.422531182	4.75E-38	6.41E-36
ADRA1A	-3.083239651	3.306702829	4.83E-38	6.49E-36
KIF19	-2.357111826	-0.890028703	4.97E-38	6.65E-36
SGOL1	3.104359205	1.360104635	7.82E-38	1.03E-35
AC016999.2	-2.744150564	-3.312006933	1.89E-37	2.43E-35
KIF18A	3.394098127	1.190233864	2.08E-37	2.64E-35
RP11-295M3.4	-2.470896143	-0.953071088	2.20E-37	2.79E-35
RP5-890E16.2	2.808701883	-0.851738149	2.65E-37	3.33E-35
GMNN	2.245989026	5.083607602	3.20E-37	4.00E-35
ADGRG7	-2.63324676	2.398748735	3.66E-37	4.55E-35
ASF1B	3.036103597	2.994437149	4.31E-37	5.30E-35
CCNF	2.240789102	2.870517709	1.01E-36	1.20E-34
LRRC55	-2.719342106	-0.963874214	1.34E-36	1.58E-34
IL1RN	-2.105316681	6.031239057	2.45E-36	2.86E-34
FANCI	2.327143875	3.438680365	2.47E-36	2.88E-34
IGFALS	-3.149201924	5.558995968	2.74E-36	3.18E-34
MT1XP1	-3.069787732	-0.79590553	3.02E-36	3.48E-34
SOCS3	-2.286716521	5.521443628	3.68E-36	4.22E-34
GPC3	5.982881781	9.201396715	3.78E-36	4.32E-34
E2F8	3.717259826	1.543604865	4.32E-36	4.92E-34
APOF	-2.835913383	6.744845956	4.51E-36	5.12E-34
CCNA2	3.563410458	3.495825163	5.30E-36	5.95E-34
ORC1	2.974601897	1.757395988	5.53E-36	6.19E-34
MTFR2	3.054141215	0.4616687	6.13E-36	6.83E-34
C21orf58	2.331950533	1.776184545	7.20E-36	8.00E-34
SOCS2	-2.139147511	4.428092188	7.28E-36	8.05E-34
ARHGAP11A	2.600299262	2.801559171	7.38E-36	8.13E-34
CDKN2B-AS1	3.623793667	-0.485520378	7.88E-36	8.59E-34
RECQL4	2.723865644	4.191868091	8.43E-36	9.15E-34
DIRAS3	-2.81379066	1.0092475	1.02E-35	1.11E-33
C16orf59	2.825330881	2.076576623	1.04E-35	1.12E-33
RASD2	2.687672211	0.351240153	1.10E-35	1.17E-33
ZWINT	2.520268738	3.860710517	1.11E-35	1.18E-33
SHCBP1	3.379287437	1.765520177	1.16E-35	1.23E-33
XRCC2	2.950106603	1.073009561	1.21E-35	1.28E-33
STIL	2.441244272	1.947984577	1.22E-35	1.28E-33
OR51E1	3.065418463	-0.948654692	1.36E-35	1.43E-33
DDX11-AS1	2.836973404	-1.224559464	1.37E-35	1.44E-33
KIF15	3.415041433	1.652955337	1.45E-35	1.51E-33
FAM183DP	-3.162852266	-4.053404265	1.70E-35	1.76E-33
CENPW	2.633012716	2.393843727	6.47E-35	6.42E-33
ORC6	2.898087313	1.468717486	6.96E-35	6.90E-33
TNFRSF4	2.376744328	1.655645385	7.23E-35	7.14E-33
STMN1	2.163842919	6.047822935	7.57E-35	7.45E-33
SGOL2	2.443258548	1.893003223	8.49E-35	8.30E-33
OLFML2B	3.232542028	3.135553046	1.27E-34	1.24E-32
LINC01093	-3.374657157	2.874611182	1.33E-34	1.29E-32
E2F2	3.042485917	1.23062316	1.80E-34	1.74E-32
WDR62	2.602352405	2.563190844	2.17E-34	2.08E-32
FATE1	4.448128428	-1.250090438	3.51E-34	3.32E-32
HAGLROS	4.857889245	-2.130248213	4.49E-34	4.19E-32
POLQ	3.041953402	1.286678245	6.12E-34	5.68E-32
GINS1	2.788974116	2.908166851	6.27E-34	5.80E-32
NXF3	-2.906998487	-1.72435695	7.74E-34	7.10E-32
BMP10	-4.882884614	-2.002368743	7.98E-34	7.29E-32
LRRN3	-2.534273946	-1.200679526	1.08E-33	9.84E-32
CTD-2227E11.1	2.876217687	0.380305983	1.22E-33	1.10E-31
FPR2	-2.727962344	-1.430488633	1.39E-33	1.25E-31
RP11-196G18.22	2.181366156	2.328188387	1.73E-33	1.55E-31
MDK	3.852452242	7.163810944	2.00E-33	1.78E-31
CTD-2649C14.2	2.445077532	-1.13571524	2.49E-33	2.20E-31
NUSAP1	2.316951997	4.260126541	2.80E-33	2.46E-31
RASL12	2.273818029	1.610482196	2.88E-33	2.52E-31
OLFML2A	2.459979947	3.20355224	3.01E-33	2.62E-31
ASS1P2	-3.380784767	-0.582766783	3.82E-33	3.31E-31
FAM83D	2.454411825	3.391057288	3.99E-33	3.45E-31
RP11-175K6.2	3.983003405	-1.307090162	4.34E-33	3.72E-31
PROK2	-2.828375737	-3.187195872	5.12E-33	4.35E-31
CYP2C8	-2.639733906	8.72998388	6.40E-33	5.35E-31
CDKN2C	2.357651963	3.959742686	7.32E-33	6.10E-31
UHRF1	3.292913455	2.397347125	8.01E-33	6.64E-31
RAD54L	3.409183043	1.078258158	8.03E-33	6.64E-31
AF131217.1	-2.396506848	-1.929691338	9.24E-33	7.59E-31
CDCA2	3.237035191	1.065193124	1.05E-32	8.59E-31
COX4I2	2.888372374	0.90908942	1.39E-32	1.12E-30
CENPK	2.694499276	1.208472227	1.40E-32	1.13E-30
KIAA0101	2.523166062	2.968589502	1.45E-32	1.16E-30
HOXA13	6.98513903	2.468300146	1.70E-32	1.35E-30
INMT	-2.429600833	3.60464933	2.18E-32	1.72E-30
PLXDC1	3.041417264	2.745443825	2.58E-32	2.02E-30
CXCL14	-3.529792177	3.018593597	2.89E-32	2.25E-30
PIF1	2.787961742	1.279514912	3.86E-32	3.00E-30
SLCO1C1	3.994498711	-1.808898839	5.14E-32	3.98E-30
SEMA5B	2.358646786	1.974653858	6.80E-32	5.22E-30
CEP55	3.108564973	1.782522782	6.90E-32	5.28E-30
FAM72D	3.588792913	-1.402198509	7.15E-32	5.46E-30
HAGLR	6.26801909	2.418091324	1.05E-31	7.92E-30
FANCD2	2.262871106	2.691583652	1.15E-31	8.61E-30
TACC3	2.162432067	4.591356236	1.29E-31	9.64E-30
NR4A1	-2.123601461	4.96996761	1.42E-31	1.05E-29
E2F7	3.537259626	0.753248942	1.62E-31	1.20E-29
TERT	8.707640584	2.464705774	1.73E-31	1.27E-29
RP11-739N20.2	3.123407034	-1.53860919	1.92E-31	1.40E-29
TK1	2.388108351	4.929534318	2.07E-31	1.50E-29
RP11-863K10.7	-2.259863256	-0.38270104	2.14E-31	1.54E-29
MCM10	3.093544086	1.712408863	2.45E-31	1.76E-29
RDM1	3.478274582	-0.352232785	2.48E-31	1.77E-29
MCM2	2.454786487	4.824475933	2.50E-31	1.78E-29
MESP2	3.410691663	0.223945946	2.54E-31	1.80E-29
NAT2	-2.906196615	3.516350503	3.09E-31	2.18E-29
MAD2L1	2.227889826	2.810542709	3.28E-31	2.30E-29
PTP4A2P2	2.865721947	-2.627916766	3.54E-31	2.47E-29
ECT2	2.454634149	3.469549062	3.90E-31	2.71E-29
GJC1	2.409096682	2.00358347	4.14E-31	2.86E-29
OTX1	4.426915201	0.206694314	4.61E-31	3.18E-29
CAP2	2.330648572	4.731126244	5.17E-31	3.55E-29
RP11-443P15.2	6.03222903	2.287920015	5.90E-31	4.04E-29
RP11-2N1.2	-3.504962952	-3.851220268	6.15E-31	4.18E-29
FENDRR	-2.72693732	-1.714652567	6.45E-31	4.37E-29
DIAPH3	3.722508144	1.869117607	6.52E-31	4.41E-29
KIF11	2.259906114	2.836525382	9.59E-31	6.42E-29
SCX	3.282459909	-0.102089335	1.09E-30	7.28E-29
RAD51	2.38095687	1.508515781	1.22E-30	8.10E-29
TEX26	-3.6277529	-3.600086035	1.23E-30	8.17E-29
CDH24	2.239504708	1.551452923	1.42E-30	9.37E-29
44259	3.700671925	-2.279014114	1.45E-30	9.56E-29
NDUFA4L2	2.907983277	4.572414444	1.61E-30	1.06E-28
MMP11	3.83956112	3.961184226	2.08E-30	1.35E-28
RP11-533E19.7	2.494348563	-1.446785556	2.55E-30	1.65E-28
DDX12P	2.0665497	0.384878031	2.61E-30	1.68E-28
KCTD9P4	-2.892896312	-2.672630424	2.64E-30	1.70E-28
RP11-46A10.5	2.411294423	-0.549071435	2.68E-30	1.72E-28
ANKRD55	-2.207137714	-0.395963619	2.83E-30	1.81E-28
CSPG4	2.173426708	3.331066732	2.93E-30	1.87E-28
PTGS2	-2.412418194	0.498048562	2.96E-30	1.88E-28
C17orf82	3.011653702	-0.815962124	3.31E-30	2.11E-28
CAPN11	2.126570994	-0.807550119	3.80E-30	2.39E-28
TRIM45	2.334376938	1.790262699	3.91E-30	2.45E-28
LINC00907	-2.8370667	-1.332396172	4.02E-30	2.51E-28
MSTO2P	2.008238345	0.447102545	5.27E-30	3.26E-28
RP11-1275H24.2	2.541695178	-1.849163806	5.32E-30	3.29E-28
GSG2	2.776832731	-0.462290913	6.18E-30	3.79E-28
EGR3	-2.093156098	0.665244014	9.55E-30	5.79E-28
CENPU	2.243419672	3.066185643	9.87E-30	5.97E-28
HOTTIP	7.222401287	0.394833803	1.39E-29	8.37E-28
P2RY12	-2.350171879	-1.462959034	1.56E-29	9.35E-28
CHAF1B	2.633658313	2.457063151	1.59E-29	9.51E-28
RFX8	2.785128648	-1.247824775	2.35E-29	1.39E-27
MAPT	3.055330541	2.740310288	2.56E-29	1.50E-27
CYP2B6	-2.592925015	7.415727661	2.65E-29	1.55E-27
TGM3	5.414580312	4.138125183	3.05E-29	1.77E-27
HAMP	-3.570956032	6.964266153	3.44E-29	2.00E-27
PRR11	2.551931855	2.383005012	3.83E-29	2.20E-27
LINC01311	2.187402607	-0.786688123	4.50E-29	2.58E-27
RP1-63M2.7	2.858696472	-1.205714532	5.90E-29	3.35E-27
LPA	-2.308272335	5.109403087	6.09E-29	3.45E-27
PLK4	2.188273295	1.258387011	7.54E-29	4.23E-27
HELLS	2.485484325	2.711699198	7.56E-29	4.24E-27
SIX1	4.897754829	0.053195333	7.91E-29	4.42E-27
CHRM2	-3.731800515	-1.68143236	1.08E-28	5.97E-27
WDHD1	2.051767497	1.899093131	1.11E-28	6.11E-27
SAPCD1	2.843862448	-1.220320021	1.28E-28	7.02E-27
WDR76	2.292660809	2.495295117	1.29E-28	7.03E-27
CYP4A11	-2.199873851	8.665888742	1.43E-28	7.75E-27
GNAZ	3.677344654	3.350400698	1.63E-28	8.83E-27
MYLK-AS1	2.196071665	-0.746607293	1.66E-28	8.96E-27
B4GALNT1	4.261182703	2.737199596	1.71E-28	9.18E-27
NPY1R	-2.331820625	1.833340564	2.19E-28	1.17E-26
TMEM27	-2.415759191	2.772122757	2.22E-28	1.18E-26
TRPC6	2.135617127	-0.320585869	2.24E-28	1.18E-26
NXPH4	5.70425392	2.395865482	2.25E-28	1.19E-26
CNDP1	-3.247491354	3.895546257	3.01E-28	1.57E-26
TP73	3.478071642	1.491021781	4.28E-28	2.21E-26
NR4A3	-2.175405692	2.184372167	4.48E-28	2.31E-26
CDC7	2.110908964	1.892266516	4.49E-28	2.31E-26
GPRIN1	2.657194729	1.808241225	4.85E-28	2.48E-26
CD5L	-2.987689414	4.359140414	5.06E-28	2.59E-26
OIP5	2.296702448	0.906300459	5.58E-28	2.84E-26
RP11-1246C19.1	2.104242791	0.350044363	5.71E-28	2.90E-26
BCAN	4.638432983	1.522828106	5.93E-28	3.01E-26
SERPINE1	-2.165761394	7.506530332	7.77E-28	3.92E-26
RP11-572O17.1	2.573897194	-1.328205053	7.80E-28	3.93E-26
DEPDC1B	3.263857148	2.226763292	7.90E-28	3.97E-26
RAD51AP1	2.329017188	1.776928977	8.51E-28	4.26E-26
BLM	2.503835695	1.546250255	9.24E-28	4.62E-26
GDF2	-4.743866184	1.461137808	9.71E-28	4.84E-26
RP11-480A16.1	2.194668773	-1.069613282	1.13E-27	5.57E-26
COL9A1	3.836723035	-0.83441207	1.28E-27	6.33E-26
CBX2	2.752228528	2.183427794	1.46E-27	7.18E-26
MAFG-AS1	2.977630392	1.171472025	1.53E-27	7.49E-26
RP11-34F20.7	2.689387641	-2.267584286	1.58E-27	7.73E-26
FITM1	-2.034349859	1.331844445	1.76E-27	8.52E-26
COL25A1	-2.601085203	-1.238763593	3.03E-27	1.45E-25
ZIC5	6.626105436	0.851466886	3.37E-27	1.61E-25
RP11-404O13.1	3.757415012	-3.24422255	3.41E-27	1.63E-25
DUSP9	5.062474937	4.513625207	3.58E-27	1.70E-25
UBE2S	2.010835957	3.797929632	3.67E-27	1.73E-25
RP11-498C9.4	2.561857199	-1.50636933	4.07E-27	1.91E-25
FAM111B	2.663420489	2.678540669	4.61E-27	2.15E-25
SNORD104	2.780946827	0.960853581	4.97E-27	2.32E-25
RP11-520H14.7	3.136217735	-2.089398166	4.99E-27	2.32E-25
IGF2BP1	7.032026329	3.671289157	5.51E-27	2.56E-25
LVCAT1	6.422732521	-0.839040596	5.82E-27	2.69E-25
SCGB3A1	-2.144545303	-0.966088534	5.88E-27	2.71E-25
HOXD9	4.623929675	0.784914407	6.95E-27	3.18E-25
MSH5	2.290851571	0.921365629	7.34E-27	3.35E-25
AC006277.3	2.039017402	-1.471339526	7.41E-27	3.38E-25
ESR1	-2.443298397	3.549202634	8.87E-27	4.02E-25
FAM57B	3.935519855	-1.908669631	1.00E-26	4.51E-25
PITPNM3	-2.452808345	0.731139503	1.05E-26	4.73E-25
LHX4	2.57196339	-0.312402274	1.22E-26	5.47E-25
RP4-616B8.5	3.061146091	-1.597933014	1.46E-26	6.51E-25
ARHGAP11B	2.173933163	0.685600159	1.55E-26	6.88E-25
ROBO1	2.960695697	5.882210512	2.12E-26	9.32E-25
CRNDE	3.423365903	1.579037834	2.21E-26	9.71E-25
RP11-600F24.7	2.182996656	-0.480416072	3.15E-26	1.36E-24
ZNF252P-AS1	2.16301799	-1.579520867	3.30E-26	1.43E-24
EPS8L3	4.966749824	3.944523443	3.30E-26	1.43E-24
RP11-598F7.3	-2.550678885	-2.839913858	4.97E-26	2.12E-24
GABRQ	4.529153266	-1.454004772	5.25E-26	2.24E-24
CCNE1	4.05472706	2.742118511	6.31E-26	2.67E-24
LINC00176	5.120686315	2.400864632	7.23E-26	3.05E-24
NT5DC2	2.697625092	4.479869018	7.26E-26	3.05E-24
EMC3-AS1	2.254440657	-0.145128736	7.45E-26	3.13E-24
PTGES2-AS1	3.492730269	-2.307343906	8.35E-26	3.48E-24
MT2A	-2.421529571	9.550325814	8.88E-26	3.69E-24
LINC01296	3.959892159	-1.617059232	1.11E-25	4.56E-24
RNFT2	2.737454188	0.773335902	1.21E-25	5.00E-24
CTHRC1	4.040822813	2.726059996	1.61E-25	6.63E-24
RP11-138J23.1	7.289221231	-1.007086508	2.00E-25	8.15E-24
RP11-1020A11.1	2.554261013	-2.332851771	2.88E-25	1.15E-23
KBTBD11	-2.298679612	2.843573133	2.91E-25	1.16E-23
NUDT10	-2.90666797	-2.092102024	3.10E-25	1.23E-23
ASB16	2.126248068	-0.297994665	3.49E-25	1.37E-23
TPX2	2.171182732	4.650965706	3.51E-25	1.38E-23
RP11-685F15.1	-4.211345693	-2.952876629	3.65E-25	1.43E-23
DNAJC6	2.637915115	2.082550857	3.70E-25	1.44E-23
DUXAP9	3.751378966	-1.705981845	3.95E-25	1.54E-23
FOXS1	2.894921175	1.097797544	5.13E-25	1.98E-23
NOTCH3	2.115634339	5.307570474	6.04E-25	2.31E-23
LY6H	4.316596177	-0.782062183	6.13E-25	2.33E-23
SPATC1L	2.953116397	2.289654366	6.83E-25	2.59E-23
CXCR2	-2.218343891	-1.170337117	8.60E-25	3.24E-23
TRIM71	8.524475866	2.83498073	8.98E-25	3.37E-23
TEX19	4.707295053	-2.059393314	9.10E-25	3.41E-23
RP11-495P10.7	8.853617905	1.179689518	9.52E-25	3.56E-23
ST8SIA6	-2.38184131	-2.160918835	9.52E-25	3.56E-23
HOXD8	3.123289194	-0.122648525	9.91E-25	3.70E-23
RP11-556E13.1	6.060343157	1.558434805	1.09E-24	4.05E-23
HHIP	-3.254569006	1.994982227	1.22E-24	4.50E-23
TMC7	2.21217247	1.023720973	1.25E-24	4.62E-23
FAM132B	2.702035773	0.385603425	1.39E-24	5.11E-23
SLC22A10	-2.278947083	4.795443131	1.41E-24	5.18E-23
CYP4A22	-2.130010795	6.76697463	1.43E-24	5.23E-23
RP11-388C12.8	2.247433191	-1.516556036	1.85E-24	6.66E-23
PLAC8	-2.255879081	1.55740371	2.25E-24	8.04E-23
RP11-1055B8.9	3.616419912	-1.853412217	2.27E-24	8.09E-23
RD3L	-4.039615365	-3.732845321	2.87E-24	1.01E-22
ASS1P11	-2.707284326	-1.785720644	2.91E-24	1.03E-22
KIAA1524	2.228589469	1.521384292	2.95E-24	1.04E-22
CLSPN	2.858040394	0.714432865	3.07E-24	1.08E-22
CTD-3065J16.9	2.097582121	0.804146712	5.39E-24	1.85E-22
FAM72C	3.157261508	-1.877356664	5.76E-24	1.97E-22
RP1-170O19.14	6.573661192	-1.859705586	8.01E-24	2.70E-22
GLYATL1	-2.017361936	6.712073308	9.44E-24	3.16E-22
TSLP	-2.308437184	1.316480312	9.66E-24	3.22E-22
SLC7A11	4.352585066	2.763252917	1.06E-23	3.51E-22
CYP39A1	-2.398707148	4.413438377	1.14E-23	3.77E-22
TCF15	2.333739854	-0.639851712	1.25E-23	4.14E-22
RP11-175K6.1	2.72098593	-2.04933801	1.31E-23	4.32E-22
RP11-560J1.2	2.213475656	-1.472439421	1.32E-23	4.35E-22
TPPP2	-2.088920029	0.852030948	1.40E-23	4.60E-22
CXCR1	-2.210950197	-1.123462244	1.49E-23	4.87E-22
GPR19	2.545288029	-1.114371315	1.52E-23	4.95E-22
CTC-537E7.3	-2.535091769	-0.70981172	1.61E-23	5.22E-22
PMFBP1	2.791559558	-0.116134847	1.76E-23	5.67E-22
MT1F	-2.886701502	5.896048089	1.86E-23	5.95E-22
AMHR2	-2.942730248	-2.110165583	1.92E-23	6.14E-22
HSF2BP	2.155619319	-1.41872802	1.93E-23	6.19E-22
EBF1	2.198860501	1.742523078	1.95E-23	6.24E-22
HOXA10	5.662903661	1.195900568	1.99E-23	6.36E-22
TTC36	-2.744510244	4.494886233	2.19E-23	6.97E-22
FANCB	2.290004907	-1.236622566	2.20E-23	6.98E-22
MTX1P1	2.012985912	0.98429995	2.25E-23	7.14E-22
RP11-726G1.1	2.480248939	-1.510390293	2.37E-23	7.50E-22
G6PD	2.663306512	5.229272823	2.39E-23	7.54E-22
FSTL4	4.56465021	1.147614231	2.40E-23	7.59E-22
SPSB4	-2.611570886	-2.270839296	2.57E-23	8.09E-22
PTP4A3	2.608762486	4.618661423	2.85E-23	8.92E-22
RP11-92C4.6	3.990926733	-3.081820785	3.00E-23	9.35E-22
TOB2P1	2.553874564	-0.765464233	3.09E-23	9.56E-22
RP11-466F5.8	2.053344981	-1.789620066	3.65E-23	1.12E-21
RP11-89N17.1	-2.055223121	-4.00350614	4.13E-23	1.26E-21
RP11-277B15.3	2.34546649	-2.19771735	4.56E-23	1.39E-21
SIX4	3.417697642	0.216940529	4.61E-23	1.40E-21
MAGEA1	9.047159781	2.887092813	5.18E-23	1.57E-21
RP11-172E9.2	-3.29195971	-1.887919156	5.37E-23	1.62E-21
INS-IGF2	-4.108633166	0.644529067	5.44E-23	1.64E-21
RP11-529E10.6	2.338933639	-1.10824318	5.77E-23	1.74E-21
AC114498.1	-2.469658866	-0.474635149	5.93E-23	1.78E-21
SP6	3.162992949	0.308737797	6.09E-23	1.83E-21
RP11-511H23.2	2.07313254	-2.021938529	6.55E-23	1.97E-21
ST8SIA6-AS1	5.756483904	1.805439622	7.14E-23	2.13E-21
MTL5	2.350813378	1.170615145	7.31E-23	2.18E-21
RP11-25H12.1	5.075422564	-1.782990841	8.28E-23	2.47E-21
TMEM145	3.979585871	-0.044832882	8.34E-23	2.48E-21
MAPK8IP2	3.309370728	3.147493795	1.12E-22	3.31E-21
MRAP2	4.224440734	1.882777666	1.22E-22	3.58E-21
RP11-46F15.2	2.144406747	-2.327521111	1.25E-22	3.66E-21
U73166.2	2.216203441	-1.167385116	1.39E-22	4.05E-21
COCH	4.384337449	2.242574307	1.39E-22	4.06E-21
SIX2	6.199271844	0.001345228	1.45E-22	4.21E-21
RAB3B	3.814984347	3.556326897	1.47E-22	4.25E-21
PXDNL	2.91976184	-0.745744926	1.53E-22	4.43E-21
MESP1	2.026764071	1.338795429	1.57E-22	4.53E-21
AC011294.3	4.473058172	-0.151163674	1.65E-22	4.76E-21
RPS6KL1	2.064348813	2.243189691	1.68E-22	4.83E-21
CTD-2562G15.3	2.118202413	-2.439146683	2.13E-22	6.06E-21
EGFL6	4.047852778	-1.535422515	2.33E-22	6.61E-21
FOXD2-AS1	2.149414103	1.66976521	2.67E-22	7.53E-21
CCDC28B	2.401485886	2.320554781	2.91E-22	8.19E-21
MT1X	-2.510453115	8.093750287	2.94E-22	8.27E-21
MAG	-2.850765018	-2.545066279	3.10E-22	8.70E-21
NMB	2.209618384	2.043020999	3.14E-22	8.78E-21
TBX20	-2.630826622	-3.589959801	3.15E-22	8.82E-21
GABRE	2.885876075	4.030551866	3.53E-22	9.82E-21
CPLX2	9.273089361	5.795701183	3.53E-22	9.82E-21
MYO18B	7.147469483	1.66508369	3.57E-22	9.93E-21
RP11-15E18.1	2.315059523	-2.741734625	3.58E-22	9.93E-21
BMS1P8	6.075723103	1.700408751	3.77E-22	1.04E-20
PAQR4	2.060147089	2.636561033	4.41E-22	1.21E-20
N4BP3	2.050711326	0.792093611	4.56E-22	1.25E-20
RTKN2	2.91649744	0.5568428	4.66E-22	1.28E-20
HBB	-2.06179429	4.465647436	5.32E-22	1.45E-20
RP11-1109F11.3	2.125361157	-1.467899939	5.46E-22	1.48E-20
CTD-2529O21.1	3.200295351	-2.752928841	5.56E-22	1.51E-20
CCNE2	2.165221814	0.96891338	5.62E-22	1.52E-20
COLCA2	2.809850526	1.290727997	5.84E-22	1.58E-20
DLG5-AS1	2.378358165	-0.691760422	5.93E-22	1.60E-20
FOXD2	2.147188712	1.154813107	6.05E-22	1.63E-20
AIM1L	2.596429435	1.559768671	6.13E-22	1.64E-20
MYOM2	-2.006842999	1.057211324	6.36E-22	1.70E-20
IQCD	2.744845735	0.34009838	7.26E-22	1.94E-20
LINC00685	2.160681523	-1.555351314	7.56E-22	2.02E-20
ALG1L	3.418093557	2.559792366	7.59E-22	2.02E-20
EDIL3	2.834666038	2.557763742	7.77E-22	2.07E-20
PADI4	-2.190159013	-2.684708898	9.36E-22	2.47E-20
HHIPL2	6.452112046	2.080053672	1.11E-21	2.91E-20
CDC25A	2.185880237	1.857973834	1.14E-21	2.98E-20
ITPKA	2.617707783	2.897470794	1.16E-21	3.04E-20
SAPCD2	2.801407805	1.468636849	1.17E-21	3.05E-20
RP11-396C23.2	2.408926266	-0.428968271	1.22E-21	3.17E-20
GBA3	-2.234627108	5.263522372	1.37E-21	3.57E-20
CSPG5	2.570072527	0.40360276	1.38E-21	3.60E-20
RP6-65G23.3	2.082593102	-0.726869442	1.42E-21	3.68E-20
ASIC3	2.038727839	0.469482565	1.51E-21	3.91E-20
TTC39A	3.209836963	3.35562938	1.51E-21	3.91E-20
TRIM16	3.02353673	3.936341549	1.54E-21	3.98E-20
ISX	7.127287983	2.642597761	1.64E-21	4.22E-20
HOXD3	3.556612967	-2.923375277	1.77E-21	4.52E-20
SFRP1	-2.383238165	0.991522789	2.07E-21	5.25E-20
SCN4A	2.177778274	0.709627171	2.17E-21	5.51E-20
PVT1	2.391695741	2.081017093	2.28E-21	5.76E-20
CTC-471F3.5	2.163201193	-0.846513309	2.34E-21	5.92E-20
LINC00853	2.44525934	0.35576473	2.46E-21	6.18E-20
LEF1	3.061591029	2.588282868	2.50E-21	6.27E-20
RP11-284F21.10	3.818683536	3.518750924	2.55E-21	6.41E-20
NETO2	2.319329244	1.436433091	2.65E-21	6.63E-20
STRIP2	2.688342319	1.008840233	2.80E-21	6.98E-20
DGKI	2.35049296	-0.990517686	2.84E-21	7.07E-20
LINC01419	11.1971042	3.491084563	3.01E-21	7.47E-20
DUXAP8	3.156462718	-0.467461091	3.44E-21	8.52E-20
AP001469.9	2.008768381	-0.25557804	3.63E-21	8.96E-20
LINC00355	7.287397871	-1.020010339	4.01E-21	9.86E-20
MT1P3	-3.365154686	-2.54106096	4.21E-21	1.04E-19
RP11-37C7.3	2.092131367	-2.210060795	4.51E-21	1.11E-19
STAM-AS1	2.25994457	-2.401345062	4.90E-21	1.20E-19
PRPF38AP1	-3.330678405	-3.96261288	5.16E-21	1.26E-19
RNF157	2.622393755	3.910706842	5.53E-21	1.35E-19
PDGFA	2.008199395	4.398097507	6.22E-21	1.51E-19
CTD-2510F5.4	2.694606198	-0.935554548	7.16E-21	1.72E-19
RBP7	2.041567711	3.330750211	7.98E-21	1.91E-19
DCN	-2.274982611	6.531619752	8.06E-21	1.93E-19
SLC25A47	-2.617783594	7.390456236	8.21E-21	1.96E-19
TLDC2	2.394460103	1.263673559	8.76E-21	2.08E-19
MFI2-AS1	2.381516494	-0.204964081	8.89E-21	2.11E-19
RP13-516M14.2	2.551563117	-2.525525804	9.29E-21	2.20E-19
AC139100.4	2.102001705	-0.838065966	9.36E-21	2.22E-19
HTR2A-AS1	-2.184838066	-3.796207753	9.53E-21	2.26E-19
CCDC64	2.320239816	3.460825772	1.07E-20	2.53E-19
CRIP3	2.180389703	2.754683883	1.10E-20	2.58E-19
FAM64A	3.179678319	0.563649871	1.12E-20	2.63E-19
LYPD1	4.139053822	2.588315245	1.25E-20	2.91E-19
IGF2BP3	4.829924294	1.664422529	1.33E-20	3.10E-19
CR1	-2.018742204	0.21660234	1.40E-20	3.25E-19
CSF3	-2.755175623	-3.579649715	1.41E-20	3.27E-19
BAIAP2L2	3.0409936	3.510078642	1.46E-20	3.37E-19
GNAO1	-2.204987926	3.5118038	1.64E-20	3.77E-19
KCNMB2-AS1	4.716258415	0.038387768	1.68E-20	3.84E-19
FAM134B	-2.231828775	4.335257142	1.72E-20	3.95E-19
PRRG3	2.410310182	-1.699509494	1.79E-20	4.08E-19
AFAP1-AS1	7.19859759	2.705199191	2.00E-20	4.55E-19
EFNA3	2.154150817	1.459025266	2.00E-20	4.55E-19
KRT16P2	-4.403936273	-1.296230912	2.08E-20	4.71E-19
NPSR1-AS1	6.426987972	-0.009175534	2.20E-20	4.99E-19
RP11-774D14.1	8.869763426	0.549309442	2.21E-20	5.00E-19
LEF1-AS1	3.792188897	-2.578698892	2.40E-20	5.42E-19
RP11-284F21.7	3.29101924	0.644956716	2.47E-20	5.57E-19
TEX22	2.183222897	-1.240300023	2.93E-20	6.54E-19
CDKN2A-AS1	4.170521551	-3.487586816	2.99E-20	6.67E-19
CABYR	4.307811309	2.575357277	3.08E-20	6.85E-19
RP11-495P10.5	7.764138129	0.13996301	3.09E-20	6.86E-19
MT1E	-2.556083553	7.598081188	3.23E-20	7.16E-19
LINC01532	5.632972337	-2.022724965	3.30E-20	7.31E-19
RP11-328J2.1	7.779372283	-0.169298837	3.32E-20	7.33E-19
RP11-295G20.2	2.265882249	3.552779646	3.80E-20	8.35E-19
AMD1P4	-2.586718715	-0.495882468	3.80E-20	8.35E-19
RP5-1011O1.2	5.008016676	-1.107297321	4.21E-20	9.21E-19
SMUG1P1	-3.285839245	-0.375213535	4.36E-20	9.53E-19
SNX25P1	2.156734464	-1.204137559	4.37E-20	9.55E-19
IGSF3	2.601663345	3.675550996	4.44E-20	9.68E-19
PITX1	5.696456708	2.171548516	4.65E-20	1.01E-18
SNHG4	2.439167805	-0.547528248	4.75E-20	1.03E-18
CREG2	3.189238315	-1.927304366	4.95E-20	1.08E-18
TMPOP2	3.070583737	-3.139508716	5.08E-20	1.10E-18
AC068858.1	3.340524192	-3.104452027	5.19E-20	1.12E-18
RP5-908M14.10	2.261170427	-1.637078002	5.49E-20	1.18E-18
RP11-55K13.1	2.197123294	-2.69780339	5.74E-20	1.24E-18
LINC00152	2.019018335	3.603858136	6.13E-20	1.32E-18
44442	3.166988029	0.408189371	6.45E-20	1.38E-18
RP11-261P13.6	2.846576636	-3.409640643	6.63E-20	1.41E-18
NQO1	4.836291836	7.308422318	7.11E-20	1.51E-18
MAMSTR	2.076485529	0.32309997	8.17E-20	1.73E-18
HOXD4	4.901590506	-2.476504028	8.18E-20	1.73E-18
AC092155.4	-2.757457272	-3.182145379	8.27E-20	1.75E-18
HAGHL	2.867703791	1.048936465	8.95E-20	1.89E-18
RIBC2	2.996578022	0.16224971	9.04E-20	1.90E-18
ADH4	-2.342360702	9.717989085	1.21E-19	2.52E-18
RP11-445P17.8	3.407658821	-1.99454128	1.23E-19	2.55E-18
FEZF1-AS1	5.591302197	0.025016541	1.24E-19	2.57E-18
FAM72B	2.298614602	-1.205497972	1.32E-19	2.73E-18
EVX1	6.711336018	-1.171588299	1.36E-19	2.82E-18
TBX4	7.926172426	1.222216772	1.38E-19	2.86E-18
EBF3	2.287793582	-0.22590659	1.53E-19	3.15E-18
RP11-128M1.1	2.338287647	0.207661092	1.68E-19	3.43E-18
PCK1	-2.162174259	9.912846795	1.71E-19	3.48E-18
RP11-363N22.3	2.428628822	-2.502457608	1.76E-19	3.58E-18
C5orf46	3.810705806	-0.756564805	1.85E-19	3.77E-18
RP11-190C22.8	2.556964548	-3.102985715	2.04E-19	4.13E-18
LRRC37A6P	2.967111375	-0.644215115	2.14E-19	4.31E-18
SSUH2	3.930094504	2.304235465	2.16E-19	4.35E-18
CELSR3-AS1	2.294761526	-2.364734871	2.29E-19	4.61E-18
GYS2	-2.13484278	5.787785633	2.61E-19	5.25E-18
SFN	3.862238958	4.773246271	2.66E-19	5.33E-18
HOXA11-AS	5.705411394	-2.058328204	2.69E-19	5.40E-18
AC009005.2	2.232844881	0.031695091	2.74E-19	5.49E-18
CTC-261N6.1	5.571962399	-2.693870786	2.98E-19	5.94E-18
RP11-424C20.2	3.344107745	-2.091900358	3.57E-19	7.09E-18
CDCA7	3.779864501	1.89290744	3.59E-19	7.13E-18
AFP	7.029326799	9.127098622	3.69E-19	7.31E-18
ASIC1	3.413256307	1.46925068	3.70E-19	7.34E-18
DCST1	2.237156727	-1.197979362	4.17E-19	8.23E-18
TRIM7	2.565829278	0.164124204	4.46E-19	8.78E-18
RP11-704M14.1	2.530195425	1.399746221	4.62E-19	9.08E-18
AC006960.7	-3.737246746	-3.60260472	4.84E-19	9.49E-18
NCAPD2P1	5.454763547	-1.106258654	4.95E-19	9.67E-18
ITLN1	-2.647610384	-0.245546786	5.20E-19	1.01E-17
CTSV	4.59136823	2.189981643	5.37E-19	1.04E-17
TFAP2A-AS1	4.006679084	-1.369218366	5.64E-19	1.09E-17
ADM2	2.21510554	3.884980476	5.64E-19	1.09E-17
AC016682.1	-2.500337029	-2.973174109	5.67E-19	1.10E-17
LRRC1	2.373167757	3.177549599	5.97E-19	1.15E-17
CTD-2199O4.6	2.599097186	-2.902600702	6.00E-19	1.16E-17
SPINK5	3.253999681	0.638788586	6.67E-19	1.28E-17
SPOCK1	4.529644248	2.038939389	6.96E-19	1.33E-17
PLGLA	-2.200474622	1.490280387	7.00E-19	1.34E-17
POU5F1	2.030861962	0.791464794	7.30E-19	1.40E-17
RP11-348J24.2	4.190549921	-2.15805484	7.95E-19	1.51E-17
MUC13	5.245002079	6.92272988	8.14E-19	1.55E-17
LPL	2.519187614	2.071064239	8.76E-19	1.66E-17
UBD	2.618544791	6.055994726	8.83E-19	1.67E-17
S100P	5.918204089	5.809402093	9.04E-19	1.71E-17
RP11-6N13.1	5.457082243	-2.97900211	9.13E-19	1.72E-17
HGF	-2.028969176	3.487890813	9.24E-19	1.74E-17
MATN3	5.307092332	1.777114686	9.49E-19	1.79E-17
RP11-173M1.5	2.402897661	-2.607116936	9.52E-19	1.79E-17
CSMD2	3.170943095	0.537188819	9.55E-19	1.80E-17
EML6	2.063148713	1.223428239	9.60E-19	1.80E-17
LINC00634	3.594405459	-2.896715966	9.88E-19	1.85E-17
RP11-968A15.2	2.100610869	-1.648270867	1.00E-18	1.87E-17
ACAN	3.662277018	0.651177416	1.04E-18	1.94E-17
SNHG25	2.422755238	0.341722348	1.07E-18	2.00E-17
MAGEB17	6.630607911	0.549845159	1.14E-18	2.13E-17
TLX1	2.909752881	1.667823263	1.15E-18	2.15E-17
HIST1H2AM	2.478186858	-2.139608927	1.17E-18	2.18E-17
RP11-252E2.2	-2.345963723	-1.200033754	1.30E-18	2.41E-17
RP11-89B16.1	-2.027047925	-3.951852021	1.53E-18	2.79E-17
DCST2	2.118448817	0.750698576	1.55E-18	2.83E-17
GSDMC	3.917558771	-0.887207839	1.59E-18	2.90E-17
OSR2	4.197511876	0.490976733	1.60E-18	2.92E-17
RANBP3L	-2.188712344	1.171748645	1.61E-18	2.94E-17
SLC2A5	4.341785818	3.006951392	1.63E-18	2.97E-17
RP11-1055B8.1	2.078328515	-0.004366169	1.66E-18	3.02E-17
RP11-506M12.1	2.270568531	-2.566803437	1.75E-18	3.18E-17
PRND	3.983821583	-0.395230104	1.87E-18	3.39E-17
RBM24	2.640476444	2.426176103	1.89E-18	3.41E-17
WNK4	3.777933391	2.678227512	1.95E-18	3.51E-17
TIGD3	2.204235601	-0.226890916	1.99E-18	3.58E-17
PDIA2	6.116129289	1.61704385	2.01E-18	3.63E-17
MEP1A	6.581797572	2.937118776	2.02E-18	3.63E-17
GPR158	3.44970305	1.506084316	2.09E-18	3.75E-17
HIST1H2AI	3.574176272	-2.063374413	2.22E-18	3.98E-17
NANOS1	2.702608275	0.464327923	2.28E-18	4.07E-17
DLK2	2.000848122	0.569700234	2.32E-18	4.15E-17
CD109	2.517570318	3.52934689	2.38E-18	4.24E-17
STAU2-AS1	2.451141068	-2.414455782	2.39E-18	4.26E-17
NNMT	-2.19174642	9.299249413	2.44E-18	4.34E-17
LINC01451	3.212036322	1.688015243	2.48E-18	4.41E-17
FAM180A	-2.417315829	1.259089545	2.52E-18	4.49E-17
LINC00628	2.753320913	-2.787845603	2.57E-18	4.55E-17
CYP1A2	-3.200275157	7.098440558	2.59E-18	4.59E-17
LYPD8	4.944217508	0.22571568	2.61E-18	4.62E-17
KCNK9	6.260162964	0.042294559	2.61E-18	4.62E-17
REEP2	3.115703965	0.132804758	2.61E-18	4.63E-17
GAD1	4.715815611	-0.277996568	2.72E-18	4.80E-17
HRAT92	3.034115251	-0.115868681	2.76E-18	4.87E-17
44444	2.03698965	2.784159718	2.84E-18	5.00E-17
RP11-608O21.1	5.687704459	-2.25275418	2.86E-18	5.04E-17
HCN2	3.340857732	0.696232243	2.91E-18	5.13E-17
MAFA-AS1	7.553017523	-0.773816185	2.96E-18	5.21E-17
RP11-369E15.4	-2.820604976	-3.968236702	3.00E-18	5.27E-17
RP11-1055B8.4	2.162712288	0.976644398	3.10E-18	5.43E-17
LCN2	4.750172838	7.634034043	3.30E-18	5.76E-17
CTD-2374C24.1	5.724988877	-2.571607321	3.40E-18	5.92E-17
RP11-475B2.1	-2.48351488	-4.067272305	3.57E-18	6.21E-17
HIST1H4H	2.641311264	0.102716418	3.89E-18	6.75E-17
CTD-2589H19.6	2.684728352	-0.117215385	3.93E-18	6.81E-17
PGC	10.59262361	6.733783862	4.69E-18	8.10E-17
PAFAH1B3	2.007115565	3.977137174	4.79E-18	8.25E-17
AC004538.3	-2.30401434	-0.176442606	4.96E-18	8.53E-17
RP11-806L2.2	3.045876099	-3.122592418	5.16E-18	8.86E-17
C20orf144	2.325102216	-2.769113841	5.24E-18	8.98E-17
MAFA	6.568084352	1.286012594	5.64E-18	9.63E-17
CSMD1	6.497436353	1.184182819	6.04E-18	1.03E-16
CDH8	3.697638023	-2.067160676	6.11E-18	1.04E-16
KCP	3.005057384	0.34477301	6.26E-18	1.06E-16
EPPK1	3.404890594	3.194668111	6.27E-18	1.06E-16
MYO1A	3.067846457	1.533841836	6.48E-18	1.10E-16
RP11-154J22.1	2.116517603	-2.17955141	7.00E-18	1.18E-16
RP11-98G7.1	2.389031711	-0.882180711	7.26E-18	1.22E-16
PRR7-AS1	2.716281385	-2.495075393	7.26E-18	1.22E-16
RP11-394I13.2	2.141973645	-2.284323981	7.35E-18	1.24E-16
LINC01121	4.24730716	-2.302289745	7.62E-18	1.28E-16
EPHX4	2.658533225	-1.715983691	7.67E-18	1.29E-16
LINC00665	2.859890268	2.910503577	7.93E-18	1.33E-16
KB-1440D3.13	2.999111035	-2.938832139	8.12E-18	1.36E-16
RPS26P47	-2.033009984	-2.89361085	8.35E-18	1.40E-16
HAO2	-2.328882228	6.121722508	8.57E-18	1.43E-16
RP11-309L24.4	2.845378827	-0.2317259	8.85E-18	1.48E-16
RP11-81H3.2	8.008061839	0.754173209	8.99E-18	1.50E-16
CCL25	6.939755613	4.495712516	9.11E-18	1.52E-16
MSX1	2.066716546	1.044195223	9.29E-18	1.54E-16
BANF2	4.981320104	-2.05370979	9.31E-18	1.54E-16
RP5-1157M23.2	2.016831205	-2.539543579	9.32E-18	1.55E-16
FLJ31104	2.134308784	-1.372077858	9.61E-18	1.59E-16
SMC1B	3.761925016	-0.013518678	9.66E-18	1.60E-16
RP11-749I16.3	2.69694836	-2.936767318	9.93E-18	1.64E-16
AL589743.1	3.144375063	-1.910505939	1.02E-17	1.69E-16
SEZ6	6.994599675	2.567233342	1.06E-17	1.75E-16
HOXD1	5.487882168	-2.02863249	1.06E-17	1.75E-16
RP11-285J16.1	2.06289539	-2.717996667	1.08E-17	1.78E-16
MOGAT2	-2.197851636	5.240531106	1.14E-17	1.88E-16
RP11-723O4.9	2.220658315	-0.75857542	1.19E-17	1.95E-16
RP11-909N17.2	7.545683162	-0.707651954	1.24E-17	2.03E-16
SLC22A1	-2.346821775	8.176143324	1.36E-17	2.22E-16
TCTEX1D1	-2.0698469	0.463042353	1.40E-17	2.27E-16
SLC30A3	4.977272711	0.941889196	1.40E-17	2.27E-16
VASH2	2.416147243	1.052622411	1.51E-17	2.44E-16
COL2A1	9.315776534	4.282604117	1.53E-17	2.48E-16
ELFN2	3.743746129	1.619420758	1.62E-17	2.60E-16
ADRA2C	3.361575733	2.344566812	1.63E-17	2.62E-16
RP13-516M14.4	3.1593024	-2.00384754	1.71E-17	2.74E-16
ARID3A	2.555916058	3.96697577	1.88E-17	3.01E-16
TRIM50	5.415709136	2.487368695	2.05E-17	3.26E-16
ZFPM2-AS1	4.122599308	1.378449462	2.13E-17	3.39E-16
HRCT1	2.894910978	2.998718538	2.23E-17	3.54E-16
RP11-284F21.9	3.793238916	1.209925603	2.28E-17	3.61E-16
RP11-501C14.7	4.519888128	-2.647744249	2.33E-17	3.68E-16
SULT1C2	3.628968573	3.926727483	2.36E-17	3.73E-16
C9	-2.570444552	8.776297296	2.50E-17	3.93E-16
ZNF296	2.207328577	0.265823206	2.62E-17	4.12E-16
RP11-108L7.15	2.581540361	-2.543006151	2.66E-17	4.17E-16
MAPK12	2.223903619	3.227427054	2.87E-17	4.50E-16
RP11-286H14.8	2.544206127	-2.261229037	2.94E-17	4.60E-16
MIR148A	2.842770375	-3.293756405	3.12E-17	4.88E-16
SLITRK6	-2.792505616	-2.010897659	3.69E-17	5.73E-16
SNCG	3.542100369	4.46261958	3.90E-17	6.02E-16
ATP5G1P4	2.743795697	-2.387691931	4.47E-17	6.85E-16
GPSM1	2.060376473	3.563411379	4.69E-17	7.17E-16
GNAL	2.088352348	2.376772884	4.89E-17	7.48E-16
EMX1	3.883392407	0.650110718	4.90E-17	7.49E-16
RP11-399J13.2	2.874503603	-0.08386523	4.97E-17	7.58E-16
OACYLP	3.279155874	-3.313667635	5.06E-17	7.72E-16
LA16c-60H5.7	3.081494737	-2.600435347	5.17E-17	7.88E-16
RP11-382D12.2	3.006885568	-2.779039192	5.25E-17	7.99E-16
LINC01330	3.134638708	-1.749129841	5.26E-17	8.01E-16
DYNC1I1	3.893148271	2.38420495	5.27E-17	8.01E-16
SCARNA5	-2.244326299	-3.419760366	5.49E-17	8.33E-16
SSX1	8.759605763	2.971271736	5.60E-17	8.49E-16
DOCK3	2.624657497	-0.802415929	5.63E-17	8.53E-16
C1QTNF3	4.085869253	4.509078804	5.89E-17	8.90E-16
MKRN3	4.013873756	-0.676693662	5.94E-17	8.97E-16
NAP1L4P1	2.982182528	-0.476365599	6.12E-17	9.23E-16
LINC01535	3.491632497	-1.525726387	6.31E-17	9.51E-16
GNG4	5.487849912	3.281989271	6.38E-17	9.60E-16
LINC00511	3.381225699	1.883389296	7.09E-17	1.06E-15
SPP1	4.349830518	9.2244436	7.23E-17	1.08E-15
LINC01116	3.284294331	-0.507727356	7.78E-17	1.16E-15
COX7B2	8.936083669	2.240201013	7.84E-17	1.17E-15
DNASE1L2	2.708082034	-0.193343623	8.18E-17	1.21E-15
RP11-923I11.5	2.270063255	-2.578292621	8.29E-17	1.23E-15
RP11-932O9.10	2.320903911	-2.69102028	8.36E-17	1.24E-15
C1QL1	3.986659522	2.874987408	9.09E-17	1.34E-15
LLNLR-268E12.1	2.195889791	-2.646861229	9.27E-17	1.37E-15
BMP5	-2.434819033	-0.095027665	9.32E-17	1.37E-15
DUOX1	2.32606955	1.683489814	9.78E-17	1.44E-15
FUT2	3.020454282	1.216369762	9.83E-17	1.44E-15
AC004540.4	-2.334441248	-0.556588474	9.96E-17	1.46E-15
SLC6A8	2.954147972	4.718934211	1.06E-16	1.55E-15
CEL	3.279713577	0.198466956	1.07E-16	1.56E-15
DQX1	6.031351609	0.933727599	1.08E-16	1.57E-15
STK39	2.057830585	3.328496626	1.08E-16	1.58E-15
RPLP0P2	3.115948543	-0.618985849	1.11E-16	1.61E-15
RN7SL521P	2.22343498	-2.95800729	1.12E-16	1.62E-15
IBA57-AS1	2.183724331	-3.000827903	1.15E-16	1.66E-15
MYCN	3.726155934	1.154423867	1.21E-16	1.75E-15
RP11-89K21.1	7.233002472	-0.667941116	1.35E-16	1.94E-15
RP13-143G15.4	4.481264605	0.788374453	1.36E-16	1.95E-15
BEST4	2.315536935	-1.309108498	1.41E-16	2.02E-15
CTC-260E6.4	2.984693363	-0.813070089	1.43E-16	2.05E-15
FIRRE	3.219071274	-1.907608452	1.53E-16	2.19E-15
SFRP4	3.011125441	2.171695354	1.54E-16	2.20E-15
RP11-84N19.1	5.83609149	-2.69852445	1.56E-16	2.22E-15
FIBCD1	5.707313242	-0.77995014	1.56E-16	2.23E-15
COL24A1	3.991875011	-0.084927377	1.57E-16	2.24E-15
RP11-94C24.8	3.124149938	-3.48972373	1.68E-16	2.38E-15
ACTN2	4.770214445	3.247605065	1.70E-16	2.41E-15
CPA6	5.804314637	-0.453458542	1.71E-16	2.43E-15
RP11-284G10.1	7.279207074	-1.487040278	2.01E-16	2.83E-15
PRRX1	2.481966793	1.509514508	2.03E-16	2.85E-15
HIST1H3B	3.198182496	-1.633322485	2.10E-16	2.95E-15
RP11-167H9.4	5.183349239	-1.210293498	2.13E-16	2.99E-15
MYBPC1	3.774614076	-0.740642671	2.32E-16	3.23E-15
TEX41	3.321083706	0.934863362	2.43E-16	3.38E-15
AC069513.4	2.371720133	-2.646541255	2.51E-16	3.49E-15
CYP19A1	6.938992136	1.391337523	2.51E-16	3.49E-15
GLDN	3.894136719	2.098647075	2.57E-16	3.57E-15
RP11-259G18.1	2.148243066	-1.782376539	2.58E-16	3.57E-15
RP4-713B5.2	2.122618249	-3.146418578	2.61E-16	3.62E-15
RPL18P13	4.782554595	-1.821932326	2.62E-16	3.63E-15
UGT2B11	3.269831144	4.763491632	2.87E-16	3.96E-15
GRIN2B	-2.251136917	0.084564552	2.92E-16	4.01E-15
DLX5	5.34666098	-1.219708984	2.93E-16	4.02E-15
LINC01235	3.133610973	-1.055450418	2.97E-16	4.08E-15
SPARCL1	2.816662635	7.078863817	2.98E-16	4.08E-15
DKK1	5.840815967	3.87682949	3.01E-16	4.13E-15
LDLRAD1	4.166514551	1.463675236	3.06E-16	4.19E-15
STRC	7.926214117	2.123783085	3.06E-16	4.19E-15
HOXA3	2.879206125	1.324900808	3.11E-16	4.25E-15
FGF23	-3.519721465	-2.247809811	3.19E-16	4.36E-15
BX842568.1	-2.07844777	-1.330368874	3.36E-16	4.57E-15
SYT10	-3.099492301	-3.519440887	3.36E-16	4.57E-15
AC006538.1	2.390120994	-1.525129152	3.40E-16	4.62E-15
CACNB4	3.211062176	-0.086176364	3.55E-16	4.81E-15
CTC-246B18.10	2.63450073	-1.097529642	3.56E-16	4.82E-15
CCDC78	2.35643387	-0.365832415	3.58E-16	4.85E-15
MAGEC2	8.607293596	2.86707609	3.69E-16	5.00E-15
GAREM2	2.220677399	1.169070465	3.70E-16	5.00E-15
ETV4	3.035230111	4.220931689	3.74E-16	5.06E-15
HIST2H4A	2.047007926	-1.432087779	3.77E-16	5.10E-15
TMEM266	2.108076325	0.393420518	3.82E-16	5.15E-15
CPXM1	2.430122827	1.47334481	4.03E-16	5.43E-15
AVPR1A	-2.433447178	4.986681665	4.11E-16	5.53E-15
PI15	4.116891404	0.93790682	4.14E-16	5.56E-15
CTD-2201E18.5	2.459806608	-3.088074821	4.14E-16	5.56E-15
B4GALNT2	7.301783047	1.96754272	4.19E-16	5.63E-15
DAND5	2.919703464	-2.502331906	4.26E-16	5.71E-15
RP11-336K24.12	2.518891163	-2.148997819	4.28E-16	5.74E-15
VAX2	3.38946017	-1.125104822	4.31E-16	5.78E-15
LINC01426	2.90734478	1.19012401	4.39E-16	5.88E-15
UCHL1	4.828454926	3.629033042	4.56E-16	6.09E-15
TM4SF20	8.028335441	3.275013418	4.76E-16	6.35E-15
IL17D	3.214552373	1.133475539	4.78E-16	6.37E-15
DYDC2	3.496193193	0.915590428	4.85E-16	6.46E-15
CTNNA3	-2.194443368	1.237001641	4.91E-16	6.54E-15
UPK3A	5.729297005	3.00814506	5.04E-16	6.69E-15
RHO	3.579444139	-2.784444113	5.11E-16	6.78E-15
RP11-742B18.1	5.219156822	-1.605014939	5.49E-16	7.26E-15
IBSP	6.708157507	-0.484631547	5.49E-16	7.27E-15
CWH43	-2.75181568	-1.852978799	5.52E-16	7.29E-15
RP11-643M14.1	2.337765028	-3.187617503	5.53E-16	7.31E-15
RP11-572O6.1	2.232188819	-3.03985422	5.60E-16	7.40E-15
LINC01224	4.558607421	-0.696711027	5.65E-16	7.45E-15
ANO2	3.065335188	0.014382451	5.71E-16	7.53E-15
KB-1460A1.1	3.909057263	-2.332450143	5.72E-16	7.53E-15
LOXHD1	2.677400747	-2.438730989	5.88E-16	7.74E-15
TMEM150B	2.274616885	3.230137108	6.13E-16	8.05E-15
RASGRF2-AS1	2.877607963	-3.712347506	6.18E-16	8.12E-15
FAM171A2	2.162275858	0.31283976	6.29E-16	8.25E-15
RP11-676J12.7	-2.41316744	-0.175282442	6.58E-16	8.62E-15
HOXD-AS2	4.04994247	-2.060518379	6.85E-16	8.96E-15
DUSP5P1	4.765846815	-2.823664096	7.19E-16	9.39E-15
KCNC1	4.970655239	-1.660069062	7.36E-16	9.61E-15
SLC17A8	-2.372908079	-2.25505349	7.40E-16	9.65E-15
CMB9-22P13.1	2.651307898	0.834024493	7.77E-16	1.01E-14
HMGCLL1	-2.236140715	-2.052386571	7.82E-16	1.02E-14
ZNF300	2.122783331	1.179702445	7.88E-16	1.03E-14
RP1-278C19.8	2.199012441	-2.48391482	8.28E-16	1.07E-14
SLC6A9	2.168179721	2.219514794	8.73E-16	1.13E-14
TSSK5P	2.271675251	-1.84168345	8.73E-16	1.13E-14
AC000067.1	2.939584798	-3.872792102	8.80E-16	1.14E-14
CH507-513H4.4	-4.499896915	-3.455741997	9.28E-16	1.20E-14
MIOX	4.16495924	0.099956599	9.72E-16	1.25E-14
UROC1	-2.25632151	5.892194127	9.88E-16	1.27E-14
RP4-533D7.5	2.725294328	-3.103346316	9.97E-16	1.28E-14
ATP2A1-AS1	2.328105284	-1.861679351	1.00E-15	1.29E-14
GPC2	2.115133658	-1.479802359	1.03E-15	1.32E-14
LINGO1	2.603237072	2.745513041	1.04E-15	1.34E-14
AC139100.3	2.032671539	-0.58584167	1.08E-15	1.38E-14
FAM101A	4.565263739	1.209173244	1.23E-15	1.56E-14
SYN3	2.680815469	-0.610106917	1.25E-15	1.58E-14
ISL2	3.92988846	-1.300701022	1.28E-15	1.62E-14
KCNE5	3.168372752	-0.257833321	1.33E-15	1.68E-14
RP11-146E13.5	3.77898145	-3.23637281	1.34E-15	1.69E-14
F2RL3	2.358746232	1.883788485	1.34E-15	1.70E-14
RP11-496H1.1	2.524919583	-1.712858024	1.36E-15	1.71E-14
LINC01287	8.615952893	2.936793133	1.37E-15	1.73E-14
AC098973.2	7.200391944	0.422514879	1.42E-15	1.78E-14
HAND2-AS1	-2.309181521	0.345402069	1.51E-15	1.89E-14
STEAP1B	3.322783238	-1.743107083	1.54E-15	1.93E-14
SLC9A3	4.059397997	1.561685436	1.56E-15	1.95E-14
MFSD2A	-2.228498668	5.949703262	1.57E-15	1.97E-14
RP4-584D14.6	2.51611005	-3.585147934	1.65E-15	2.06E-14
TMEM132A	2.557405267	3.694550647	1.72E-15	2.14E-14
NEB	2.973664464	4.205921997	1.72E-15	2.14E-14
GLP2R	-2.215256165	-0.92721745	1.75E-15	2.18E-14
DCAF4L1	2.510243639	-1.071678308	1.83E-15	2.28E-14
RHBDL3	4.268488897	0.967766384	1.90E-15	2.35E-14
RP11-564D11.3	2.922463142	-2.484407911	1.90E-15	2.36E-14
ASB9P1	3.414678811	-1.636626262	1.93E-15	2.39E-14
FER1L4	2.984470063	1.472024834	1.97E-15	2.44E-14
TRIM16L	2.474071689	4.486652037	2.00E-15	2.47E-14
RP1-86C11.7	2.374136047	-1.61846557	2.02E-15	2.50E-14
SEZ6L2	3.488558127	4.975407368	2.03E-15	2.51E-14
RP11-135A1.2	2.080908734	-1.655513918	2.15E-15	2.64E-14
LINC01194	7.13864716	-1.169516874	2.22E-15	2.73E-14
HIST1H3D	2.258886892	-0.661386799	2.25E-15	2.76E-14
RP11-813F20.2	-2.493574595	-3.430694028	2.34E-15	2.87E-14
TINAG	7.030568025	2.110198833	2.36E-15	2.88E-14
CERS1	4.40661838	-0.384008146	2.44E-15	2.98E-14
DRP2	3.750275141	-2.639908283	2.50E-15	3.05E-14
TPBGL	3.080238756	0.093914752	2.57E-15	3.12E-14
DACH2	5.048409014	-2.266509427	2.60E-15	3.15E-14
AP006285.2	2.573614917	-1.46708133	2.77E-15	3.36E-14
RP11-242J7.1	4.579453725	1.599887483	2.87E-15	3.47E-14
PES1P1	5.91672111	-2.624171926	2.88E-15	3.48E-14
DCAF4L2	9.405204086	3.088076711	3.04E-15	3.67E-14
UNC13A	3.684091017	-0.066157638	3.09E-15	3.72E-14
MSI1	3.529185337	2.687020879	3.15E-15	3.80E-14
RP11-128A17.2	2.961793445	-2.836808648	3.24E-15	3.89E-14
XX-C2158C6.3	4.949095853	-2.217483065	3.24E-15	3.90E-14
FBXW10	4.208213279	0.316055392	3.36E-15	4.03E-14
REG1A	10.4039654	6.892195246	3.37E-15	4.03E-14
DSCAM	-2.010247791	-2.855586611	3.42E-15	4.09E-14
CYP17A1	4.265584141	6.040982936	3.43E-15	4.10E-14
TMEM151B	2.701229072	-3.755063855	3.46E-15	4.13E-14
ERVFRD-1	-2.040451178	-2.917935092	3.47E-15	4.15E-14
LINC01186	2.838521827	-1.120496285	3.47E-15	4.15E-14
TRIM54	4.368479247	0.574333655	3.59E-15	4.29E-14
RP11-599J14.2	2.429492143	-1.982965887	3.75E-15	4.46E-14
WNT3A	7.784846938	0.98777849	3.78E-15	4.49E-14
GPR35	3.044328408	2.223627852	3.86E-15	4.58E-14
AL163953.2	3.737438485	-1.930948549	3.90E-15	4.62E-14
RP11-440G9.1	5.741105076	-1.926666008	4.13E-15	4.88E-14
PCSK1	6.989824722	3.519831893	4.15E-15	4.90E-14
MIR2052HG	4.62126909	-2.385853702	4.18E-15	4.94E-14
AP000347.4	2.007131229	-1.278724921	4.53E-15	5.33E-14
SCG2	3.663785924	-1.427651454	4.76E-15	5.59E-14
PLPPR4	2.873718163	-0.862845853	4.87E-15	5.72E-14
ARFGEF3	3.006317604	2.87932963	4.97E-15	5.82E-14
SRRM3	3.613412544	1.817274392	5.11E-15	5.96E-14
RP4-565E6.1	3.785913884	-0.096508617	5.14E-15	5.99E-14
RP11-268G12.1	4.505245166	-2.301658993	5.22E-15	6.07E-14
HOXD10	4.351579399	-1.319567599	5.23E-15	6.08E-14
LINC01611	6.337622675	-2.091578246	5.40E-15	6.26E-14
RP11-519M16.1	5.372832099	-3.036009312	5.49E-15	6.36E-14
RP11-388K12.3	5.952499566	-1.866154728	5.59E-15	6.47E-14
RTBDN	5.261272399	-0.784496317	5.85E-15	6.76E-14
PRR36	2.423996185	0.894864134	6.03E-15	6.95E-14
MT1H	-2.888026644	5.350038032	6.44E-15	7.41E-14
AP006621.6	2.075704	-1.286995993	6.45E-15	7.41E-14
KCNH4	2.300492716	-1.116712742	6.46E-15	7.42E-14
KRT16P1	-3.847578749	-2.264848148	6.50E-15	7.46E-14
RGS9BP	2.634430749	-3.138807869	6.77E-15	7.75E-14
MPZ	3.039647708	3.759504206	6.91E-15	7.89E-14
RNU6-8	2.084247856	-1.460658528	6.97E-15	7.96E-14
DSCR8	7.670191088	0.446181593	7.21E-15	8.22E-14
CTB-43E15.1	-2.28833959	-2.950887315	7.51E-15	8.56E-14
IGDCC3	6.034616266	0.255114363	7.74E-15	8.81E-14
RP11-109M17.2	6.723519855	-1.227345142	7.83E-15	8.91E-14
DCAF8L2	7.394675084	-0.970289827	7.91E-15	8.98E-14
BDKRB1	2.76877289	-0.428399811	8.27E-15	9.37E-14
TSPO2	2.206558772	-0.491795892	8.38E-15	9.49E-14
GCNT1P3	-2.032597122	-4.013785982	8.59E-15	9.71E-14
HIST1H3J	3.17523006	-3.824052111	8.67E-15	9.79E-14
MNS1	2.71736822	2.278171281	8.75E-15	9.89E-14
HIST1H2AL	3.021706006	-3.559529111	8.95E-15	1.01E-13
CLVS1	2.831955238	-0.634186851	9.12E-15	1.03E-13
RP11-85I21.1	4.380481039	-2.662683137	9.91E-15	1.11E-13
ALPK3	2.096522682	3.945294521	1.01E-14	1.13E-13
LINC01234	5.74231836	0.632659109	1.03E-14	1.15E-13
RP11-422N16.3	-2.113017866	0.497319773	1.04E-14	1.16E-13
PRDM7	3.379106136	-2.172526761	1.05E-14	1.17E-13
PDZRN4	-2.223851344	-1.636015988	1.06E-14	1.18E-13
FAM24B	2.153956284	-0.934140032	1.08E-14	1.20E-13
RP13-735L24.1	2.13259417	-1.758619466	1.09E-14	1.21E-13
LUCAT1	4.130583345	0.463041164	1.11E-14	1.23E-13
LINC00221	7.724862695	1.392898398	1.15E-14	1.27E-13
ACPT	4.059636044	-1.140840122	1.16E-14	1.28E-13
CRYGS	2.033722199	1.266091444	1.16E-14	1.28E-13
LINC01424	2.130504181	-3.190544839	1.17E-14	1.29E-13
HIST2H2BF	2.059496829	-0.867857224	1.19E-14	1.32E-13
RASGRF1	4.152630572	1.507208364	1.20E-14	1.32E-13
LINC00942	7.042465426	1.46352365	1.20E-14	1.32E-13
AC079466.1	6.395801114	4.034100181	1.20E-14	1.32E-13
REG3A	10.55600114	8.62985318	1.21E-14	1.33E-13
LRRC19	-2.139932535	-0.477073831	1.21E-14	1.33E-13
FAM81A	2.13252139	-0.004046972	1.23E-14	1.35E-13
ST6GAL2	-2.067144081	0.472513458	1.26E-14	1.38E-13
HIST1H2BG	2.224934069	-0.274058364	1.27E-14	1.40E-13
AC018890.6	4.676715514	-0.648871735	1.29E-14	1.42E-13
C1QL4	4.133684719	-1.285172341	1.30E-14	1.43E-13
TAL2	2.569301057	-2.517432271	1.33E-14	1.45E-13
RP11-63A1.1	2.779207244	-3.463092749	1.33E-14	1.46E-13
CTD-2116N20.1	2.840840711	-3.363485413	1.33E-14	1.46E-13
RP11-16E12.2	2.543744727	0.565798545	1.35E-14	1.47E-13
AC024995.1	2.762123894	-3.824820268	1.35E-14	1.48E-13
PDE1C	2.663587405	-0.128785192	1.36E-14	1.49E-13
DIO2	4.41585698	1.62073444	1.38E-14	1.51E-13
C2orf48	2.35824769	-1.881911594	1.39E-14	1.52E-13
CASKIN1	3.509775126	-1.784490974	1.40E-14	1.53E-13
HIST1H1B	3.00765122	-3.238073465	1.40E-14	1.53E-13
CCDC170	2.565540884	2.928921498	1.42E-14	1.55E-13
NPFFR2	6.148640871	0.22418226	1.43E-14	1.56E-13
ZNF681	2.19121648	0.567077246	1.45E-14	1.57E-13
RNVU1-6	2.2628619	-2.86832831	1.48E-14	1.61E-13
RP4-655J12.4	2.504841655	-2.24473288	1.49E-14	1.61E-13
SPOCD1	2.763279746	-0.614277132	1.66E-14	1.78E-13
AP000593.7	5.327938587	-0.397189261	1.70E-14	1.82E-13
CUZD1	3.771967353	0.283247853	1.72E-14	1.85E-13
LINC01572	2.192972038	-2.349708333	1.74E-14	1.86E-13
SLC7A10	6.12699727	1.116199967	1.76E-14	1.88E-13
TMC2	3.052530262	-3.277669986	1.79E-14	1.91E-13
ZNF883	2.844710225	-0.04872764	1.81E-14	1.94E-13
HIST1H4E	2.47995702	-2.263221604	1.85E-14	1.98E-13
RP11-431J24.2	4.381744811	-0.189726625	1.88E-14	2.01E-13
RP11-187E13.1	3.515779242	-2.37699048	1.89E-14	2.01E-13
LGI1	-2.473703141	-2.063825185	1.92E-14	2.04E-13
ITGA2	2.030559494	3.004151348	2.01E-14	2.13E-13
PAEP	9.457037467	3.792295016	2.01E-14	2.13E-13
ZNF99	4.316124055	-0.75892448	2.06E-14	2.18E-13
PHACTR3	-2.097966756	-2.043307261	2.09E-14	2.21E-13
SERTAD4-AS1	3.024125696	-0.78275476	2.13E-14	2.25E-13
ZNF695	4.420416229	-1.767232898	2.16E-14	2.27E-13
GAPLINC	3.128365692	-0.208146258	2.19E-14	2.31E-13
CTB-92J24.3	4.769375438	-1.435712626	2.21E-14	2.33E-13
FAM133A	5.403287965	1.578019595	2.24E-14	2.36E-13
CALY	4.089029468	-1.008964203	2.33E-14	2.45E-13
BRSK2	3.484966223	-0.043666813	2.35E-14	2.47E-13
CEND1	2.308429977	-1.978878568	2.37E-14	2.48E-13
DUSP13	5.462800111	-1.30232666	2.37E-14	2.48E-13
DDX53	7.242549169	-0.858731757	2.38E-14	2.49E-13
CTD-2325A15.3	2.371887194	-1.499254844	2.40E-14	2.51E-13
MCF2L2	2.994323172	0.002647658	2.40E-14	2.51E-13
IL1RAPL2	-2.003009631	-1.186130068	2.42E-14	2.53E-13
PAGE4	8.614665265	4.670495479	2.63E-14	2.74E-13
RET	-2.175691629	1.249471699	2.63E-14	2.74E-13
DLX1	5.333031539	-1.007332956	2.63E-14	2.74E-13
ADAM11	2.335871929	-0.364737226	2.81E-14	2.92E-13
RP11-962G15.1	6.595943628	-1.872172617	2.86E-14	2.97E-13
PNMA3	3.71012375	2.356968316	2.93E-14	3.04E-13
CHGA	7.006257008	2.148070459	2.97E-14	3.08E-13
MAGEC1	8.43483929	1.825163969	3.01E-14	3.11E-13
RP11-216L13.21	2.828769273	-3.500510508	3.07E-14	3.17E-13
PHEX	3.220233627	-0.25968991	3.19E-14	3.28E-13
MYBPHL	5.476404186	-0.856585336	3.27E-14	3.36E-13
SLC34A3	3.056084486	-2.572893382	3.38E-14	3.46E-13
RP11-325L12.6	2.342395833	-3.434448023	3.41E-14	3.49E-13
LIN28B	9.47084749	1.112490179	3.49E-14	3.56E-13
CTC-1337H24.4	2.137165325	-2.212026763	3.49E-14	3.56E-13
UCN2	3.919719022	-2.913379921	3.49E-14	3.57E-13
DPY19L2P2	2.067855016	-1.119826622	3.64E-14	3.71E-13
LINC01136	2.529289415	-2.093056683	3.70E-14	3.77E-13
SLC22A11	4.313724759	4.090829781	3.72E-14	3.79E-13
CCNO	3.253452589	0.597942787	3.77E-14	3.84E-13
PCSK2	-2.768339382	-3.296072325	3.79E-14	3.85E-13
RP11-383J24.1	5.264499429	-2.293573257	3.86E-14	3.92E-13
RP11-191L9.4	5.320100102	-2.487996049	3.98E-14	4.04E-13
CAMK2N2	2.444303587	1.095502429	4.09E-14	4.14E-13
RP11-78L16.1	5.554216002	-2.412602195	4.11E-14	4.16E-13
TSPEAR-AS2	2.767183644	1.213160763	4.12E-14	4.17E-13
HAVCR1	5.201757918	0.427259914	4.16E-14	4.20E-13
TRIM17	3.448762281	-0.659038168	4.32E-14	4.35E-13
RP11-492E3.2	4.45526173	0.559196529	4.59E-14	4.61E-13
FHAD1	2.187739985	-0.410659508	4.75E-14	4.76E-13
CEMIP	2.696766145	2.396267259	4.81E-14	4.81E-13
SLC4A11	2.828663883	0.806555467	4.84E-14	4.84E-13
HOXC9	5.695827074	-0.558115162	4.93E-14	4.92E-13
FER1L6	6.103785026	1.010457996	4.96E-14	4.95E-13
VCX	5.871234657	-1.787583231	5.00E-14	4.98E-13
HIST1H3H	2.043997445	1.660384927	5.09E-14	5.07E-13
CXCL17	4.459586695	1.129200671	5.14E-14	5.12E-13
PEG10	4.650363643	7.344811908	5.17E-14	5.15E-13
RP11-830F9.5	-2.253554844	-0.255227734	5.35E-14	5.32E-13
KPNA7	2.179368582	0.256955777	5.61E-14	5.56E-13
RP11-57A1.1	4.225510202	-1.462776315	5.68E-14	5.63E-13
NKD1	3.994403608	4.97830304	5.97E-14	5.90E-13
C14orf180	-2.808818194	-0.312030183	6.08E-14	6.01E-13
RP5-965G21.4	2.133644022	-1.970508152	6.23E-14	6.14E-13
CGREF1	2.010652364	4.544471752	6.31E-14	6.23E-13
STRA6	3.799078721	-0.299214592	6.34E-14	6.24E-13
NOVA1-AS1	5.746687896	-1.91530552	6.48E-14	6.38E-13
LINC00906	5.379438429	-2.61917305	6.54E-14	6.44E-13
ALDH3A1	5.300503722	7.175129721	6.59E-14	6.48E-13
RP11-796E10.1	4.423075791	-2.475769983	6.92E-14	6.79E-13
AC109829.1	2.020476689	-2.892804155	6.93E-14	6.81E-13
MRPL45P1	4.468097656	-3.29398591	7.01E-14	6.87E-13
TRAM1L1	3.003962535	-0.270360656	7.19E-14	7.03E-13
FOXH1	4.141293888	-1.401416136	7.39E-14	7.22E-13
RP11-446J8.1	3.673512521	-3.154374215	8.00E-14	7.80E-13
HOXA11	5.471566373	-1.717418599	8.17E-14	7.96E-13
CTD-2228K2.7	2.162884363	3.411796915	8.23E-14	8.00E-13
CALN1	-2.601888614	-1.997386698	8.39E-14	8.14E-13
RP11-216L13.19	2.340394533	-0.106577676	8.82E-14	8.53E-13
RP11-314N14.1	6.26511143	-1.636738285	8.88E-14	8.59E-13
ABCB5	6.359198086	0.311610011	9.09E-14	8.77E-13
LAMA3	2.361533713	4.666881233	9.28E-14	8.94E-13
SP5	2.558171473	3.209139941	9.98E-14	9.58E-13
MIR4664	2.150967657	-1.469818423	1.00E-13	9.63E-13
ECEL1	6.511697123	3.242340599	1.02E-13	9.82E-13
RP11-98D18.17	2.207277653	-3.373272596	1.07E-13	1.02E-12
SHOX2	3.077825322	-1.285082442	1.10E-13	1.05E-12
COL22A1	4.646272128	2.196055504	1.16E-13	1.10E-12
PRAME	6.825176483	3.003666724	1.16E-13	1.10E-12
RP1-209A6.1	4.538186543	-3.146895971	1.19E-13	1.13E-12
LA16c-312E8.4	3.844209602	-0.582918264	1.22E-13	1.16E-12
ODAM	7.621830774	2.476512991	1.24E-13	1.17E-12
UBTFL10	-2.433783076	-3.724187661	1.30E-13	1.23E-12
CYP2W1	2.898246731	-1.240069668	1.32E-13	1.25E-12
RP11-439E19.7	3.210420756	-3.34106453	1.34E-13	1.27E-12
CLEC2L	6.57578335	-0.004896081	1.44E-13	1.36E-12
NCOA7-AS1	-2.155370284	-3.206777799	1.46E-13	1.37E-12
CTD-3064M3.7	2.050234083	-1.882314453	1.46E-13	1.37E-12
RP11-400D2.2	5.280660517	-2.886314116	1.51E-13	1.42E-12
RP4-612B18.3	2.685165155	-3.685638823	1.60E-13	1.49E-12
HIST2H2BD	2.078043977	-3.243735641	1.60E-13	1.49E-12
AKR1C7P	2.216326644	-1.41467189	1.62E-13	1.51E-12
IGDCC4	3.161982353	0.245116227	1.63E-13	1.52E-12
ZNF385D	3.941549739	2.10584171	1.63E-13	1.52E-12
RP11-800A18.4	5.15637538	-1.840700382	1.66E-13	1.55E-12
ALPI	8.389487294	3.392866823	1.67E-13	1.55E-12
KCNJ5	2.177517796	2.326054154	1.68E-13	1.56E-12
HES2	3.056974641	-0.416784241	1.71E-13	1.59E-12
SLC45A4	2.038932953	3.168060141	1.76E-13	1.63E-12
FAM163B	-2.279613796	0.075357271	1.81E-13	1.67E-12
GRPR	4.081321231	-0.043458686	1.82E-13	1.68E-12
C19orf67	2.513782373	-2.973025072	1.83E-13	1.69E-12
BPIFA2	6.412901181	-1.391255535	1.87E-13	1.73E-12
RP11-279O17.1	4.027876261	-3.145349383	1.92E-13	1.77E-12
PPP4R3CP	7.967069628	0.424973263	1.93E-13	1.78E-12
KCNQ3	2.138931587	-0.935601412	1.95E-13	1.80E-12
CTD-2591A6.2	5.28260084	-2.288068828	1.96E-13	1.80E-12
ARMC4P1	3.524134588	-3.256357232	1.96E-13	1.80E-12
RP11-95M15.1	3.473586773	-1.302006807	2.03E-13	1.86E-12
RP11-498P14.5	2.528518373	-1.161141245	2.03E-13	1.87E-12
PCDHGA1	2.42399101	-0.55334654	2.13E-13	1.95E-12
AFF2	4.811559522	0.258429268	2.14E-13	1.96E-12
ANKRD65	2.536437266	2.72444276	2.15E-13	1.97E-12
AC005624.2	2.685543442	-3.879214952	2.16E-13	1.98E-12
RP11-1267H10.4	3.455725247	-0.311509253	2.18E-13	1.99E-12
DPF1	2.427466988	-2.316480971	2.23E-13	2.04E-12
NKX3-2	4.435960782	-2.093785381	2.25E-13	2.05E-12
FER1L5	2.75334589	-1.738517965	2.25E-13	2.06E-12
PPP1R14D	4.198393966	-0.251349964	2.27E-13	2.07E-12
TNNC1	3.09328657	1.355987368	2.30E-13	2.10E-12
STC2	2.106729003	3.232952216	2.33E-13	2.12E-12
C7	-2.008670089	6.597735129	2.35E-13	2.14E-12
CTD-2555C10.3	3.94774087	-2.144919736	2.38E-13	2.16E-12
KRT8P17	-2.430318298	-3.395457421	2.41E-13	2.18E-12
TPSP2	2.209432662	0.639643009	2.42E-13	2.19E-12
FAP	2.434175019	1.15305059	2.52E-13	2.28E-12
MAGEB2	9.182726874	1.3514397	2.54E-13	2.29E-12
STRA8	3.939869952	-2.065581692	2.57E-13	2.32E-12
GLP1R	6.244860956	-0.981174401	2.57E-13	2.32E-12
RP11-1109F11.5	2.100688708	-3.150837807	2.59E-13	2.33E-12
CEACAM20	5.123003051	1.260309596	2.62E-13	2.36E-12
INHA	4.765778707	1.019681467	2.65E-13	2.38E-12
APLP1	3.000161552	1.915848585	2.72E-13	2.45E-12
STMND1	3.232709932	-0.087477328	2.79E-13	2.50E-12
BFSP2	2.978560377	-1.944206222	2.79E-13	2.50E-12
FBN3	3.514342418	1.149819079	2.80E-13	2.51E-12
RP1-302G2.5	3.240703618	-1.246670972	2.82E-13	2.53E-12
KIAA1614-AS1	2.208865603	-3.138462366	2.89E-13	2.59E-12
RP11-618I10.2	5.615099203	-0.229410079	2.92E-13	2.61E-12
RP11-402P6.9	7.880910152	-0.933316766	2.98E-13	2.66E-12
BAGE2	6.738310574	-1.330702116	2.98E-13	2.66E-12
VSIG10L	2.129442652	3.03575349	3.01E-13	2.69E-12
DMC1	2.33727031	-1.208767527	3.07E-13	2.73E-12
RP11-715J22.4	2.082729829	-2.693423775	3.14E-13	2.79E-12
KIRREL2	7.687279842	1.615178292	3.16E-13	2.81E-12
RP11-114H21.2	6.007746612	-1.958164676	3.16E-13	2.81E-12
CPNE7	2.751784166	1.444143854	3.19E-13	2.83E-12
RP11-776H12.1	5.135230747	-1.594240598	3.20E-13	2.84E-12
SYT3	4.796411688	1.04663463	3.24E-13	2.88E-12
PSCA	3.949335645	-1.045901656	3.26E-13	2.89E-12
OR2B6	2.283196961	-1.965178052	3.28E-13	2.90E-12
HOXC6	4.694044464	-1.015429229	3.29E-13	2.92E-12
ZSWIM5	2.005845373	2.691482348	3.29E-13	2.92E-12
PCDHB2	2.97115299	0.325917462	3.41E-13	3.01E-12
CTC-537E7.2	-2.09669157	-3.147094864	3.50E-13	3.09E-12
RFPL4B	7.366225165	-0.090137944	3.54E-13	3.13E-12
RP11-495P10.9	9.214044744	1.68818668	3.56E-13	3.14E-12
HMGA2	5.898399698	1.441043599	3.61E-13	3.18E-12
PNMA5	6.653406519	1.5402826	3.65E-13	3.22E-12
AKR1B10	3.664470762	9.009161758	3.74E-13	3.29E-12
UNC5A	2.891516005	-0.326834673	3.84E-13	3.36E-12
KCNN1	2.597178581	-1.430496969	3.99E-13	3.50E-12
DNER	6.979714056	1.60713409	4.05E-13	3.55E-12
CRLF1	2.691749587	1.361887399	4.15E-13	3.63E-12
ACTL8	7.431181475	0.84974505	4.19E-13	3.66E-12
RP11-527N22.1	2.221477808	-1.235162963	4.32E-13	3.77E-12
DIRAS1	3.554961736	0.421454788	4.35E-13	3.79E-12
FHDC1	2.041604409	0.339271285	4.36E-13	3.80E-12
PFN1P11	4.236631074	0.678481279	4.47E-13	3.89E-12
MAGEA6	8.078042554	2.758505016	4.56E-13	3.96E-12
FRRS1L	5.425254086	0.81344393	4.59E-13	3.99E-12
RP5-858B6.1	3.392470378	-2.725158902	4.64E-13	4.03E-12
IRX3	2.565950467	2.173401472	4.67E-13	4.05E-12
CELF3	3.697066405	-3.143544878	4.71E-13	4.08E-12
SH2D4B	2.869058236	-3.105078148	4.78E-13	4.13E-12
INPP5J	2.127810883	0.131022745	4.96E-13	4.28E-12
RP11-552C15.1	4.809162731	-3.251343579	5.02E-13	4.33E-12
LENEP	3.082734468	-4.050831475	5.20E-13	4.48E-12
DNAH12	2.739999828	-0.184573251	5.24E-13	4.51E-12
KBTBD11-OT1	-2.026869275	-3.02280226	5.45E-13	4.68E-12
FLJ12825	2.817911175	-2.548831405	5.67E-13	4.86E-12
LAMB4	2.826892275	-1.259014834	5.94E-13	5.08E-12
SPATA3-AS1	2.701387285	-2.734654629	5.97E-13	5.10E-12
TESC	2.810522029	4.630286808	6.07E-13	5.18E-12
ANKFN1	8.258203938	2.047773093	6.12E-13	5.23E-12
MGC39584	7.639232467	0.26917597	6.18E-13	5.27E-12
RP11-103J17.2	6.208467593	-1.98646686	6.45E-13	5.48E-12
PYCR1	2.562441382	4.186524616	6.75E-13	5.73E-12
TCAM1P	4.776409091	-1.106596813	6.78E-13	5.74E-12
RP11-832A4.7	2.611814685	-3.181771032	7.05E-13	5.96E-12
MDFI	2.44556401	1.56337386	7.18E-13	6.07E-12
U47924.32	2.104359571	-3.246008604	7.29E-13	6.16E-12
OPN4	4.323688158	-3.696966645	7.59E-13	6.40E-12
ASNSP1	6.374433476	-0.35293898	7.77E-13	6.54E-12
ASPG	-2.02638497	5.245406032	7.78E-13	6.55E-12
POPDC3	6.262942798	-0.019706521	7.94E-13	6.68E-12
RP11-829H16.3	2.984167396	-2.857593964	7.97E-13	6.70E-12
S100A1	2.715160441	3.178626805	8.04E-13	6.75E-12
AC007277.3	3.859379585	-1.57052228	8.04E-13	6.75E-12
BPIFB4	4.165766276	-2.04341488	8.88E-13	7.41E-12
RP11-410L14.1	2.812785664	-4.004696591	9.06E-13	7.56E-12
DRC1	2.274592656	-2.386999781	9.23E-13	7.68E-12
RP11-133K1.11	3.304837268	-3.951678108	9.57E-13	7.96E-12
ANKS1B	2.699886108	0.34105424	9.81E-13	8.14E-12
EEF1A2	3.968051417	6.308720666	1.01E-12	8.36E-12
PTK7	2.27104233	3.632051818	1.02E-12	8.45E-12
LINC00607	2.476637763	0.171090714	1.04E-12	8.59E-12
RNF126P1	2.595937113	-2.290832412	1.08E-12	8.90E-12
RP11-14C10.3	2.625509459	-1.527317427	1.11E-12	9.13E-12
NTM	3.004135628	0.865484784	1.16E-12	9.54E-12
PPP2R2C	4.767568588	1.718319158	1.17E-12	9.62E-12
FABP4	2.77415317	3.519338749	1.17E-12	9.62E-12
RP11-496I2.5	2.78014487	-3.348440933	1.19E-12	9.72E-12
RP11-14N7.2	2.411762191	-2.066350426	1.19E-12	9.78E-12
KCNU1	7.422489867	1.578209711	1.20E-12	9.80E-12
FLNC	3.34585976	4.309379989	1.31E-12	1.07E-11
FAR2P1	6.831877229	0.280438582	1.31E-12	1.07E-11
SMKR1	2.869488846	-1.538959249	1.36E-12	1.11E-11
CTD-2297D10.2	5.559729598	-0.851649234	1.36E-12	1.11E-11
CARD18	5.176350482	-2.689974717	1.36E-12	1.11E-11
ADAMTS16	3.727601233	1.655439141	1.38E-12	1.13E-11
FAM182B	2.122262542	-1.918792101	1.39E-12	1.13E-11
EPHB2	2.572865567	3.289482628	1.40E-12	1.14E-11
EGF	4.784633222	0.216499625	1.41E-12	1.14E-11
CAPN9	2.709207309	-0.960841822	1.41E-12	1.15E-11
RNU6-850P	2.095778791	-2.963668425	1.43E-12	1.16E-11
LL22NC03-N14H11.1	2.684434511	-2.538388634	1.46E-12	1.19E-11
RP11-308B16.2	5.371304645	-2.809096058	1.48E-12	1.20E-11
BBOX1-AS1	4.69090311	-1.5522926	1.49E-12	1.20E-11
RP11-382F24.1	6.344473688	-2.036635443	1.50E-12	1.21E-11
RMST	3.6901862	-1.453274883	1.58E-12	1.27E-11
OR51E2	2.976624875	-2.7367072	1.58E-12	1.28E-11
MAGEA8	6.832287517	-0.211035653	1.60E-12	1.29E-11
KCNH6	4.947630708	-0.179458283	1.61E-12	1.30E-11
LINC01225	2.874129099	-2.318691	1.64E-12	1.32E-11
C1orf61	3.160905376	-0.594449916	1.70E-12	1.36E-11
HAO2-IT1	-2.072677785	-2.654692203	1.70E-12	1.37E-11
KIF5A	3.083702181	-2.01944077	1.70E-12	1.37E-11
NAT8L	3.556726042	0.851531825	1.75E-12	1.40E-11
SSTR5-AS1	6.447521415	2.235030549	1.75E-12	1.40E-11
MAGEA12	7.72123062	2.122664621	1.80E-12	1.44E-11
RP11-649A16.1	5.52508315	-2.396611214	1.84E-12	1.47E-11
LINC01108	2.973278959	-1.570075867	1.85E-12	1.48E-11
CTNNA2	5.875899798	2.862661349	1.86E-12	1.48E-11
PNCK	6.091672329	1.909930552	1.87E-12	1.49E-11
CTD-3037G24.3	4.0518534	-2.958484285	1.87E-12	1.49E-11
MAGEA3	7.1697772	3.012735896	1.88E-12	1.50E-11
CTD-3037G24.4	4.198438997	-2.997529045	1.90E-12	1.51E-11
RP11-264E20.2	2.962042841	-4.085242797	1.91E-12	1.52E-11
CAPN8	2.80917331	0.81368215	1.92E-12	1.53E-11
AC092667.2	2.290482222	-1.971771542	1.98E-12	1.57E-11
RP11-44N12.5	4.430223906	-3.171558078	2.02E-12	1.60E-11
LINC01612	-3.048053149	-1.384293074	2.05E-12	1.62E-11
NRG2	2.375788068	0.294505443	2.12E-12	1.68E-11
IMPDH1P6	2.070871353	-2.054758516	2.14E-12	1.69E-11
RP11-583F2.6	2.197654015	-3.136385496	2.16E-12	1.71E-11
CA4	3.254699639	0.347388172	2.19E-12	1.73E-11
C19orf81	4.703265372	-1.612646046	2.20E-12	1.74E-11
TEX11	4.100407664	0.234810192	2.22E-12	1.75E-11
LINC01480	3.530058432	0.256320031	2.23E-12	1.76E-11
PCDHA1	4.883663521	-0.505024153	2.29E-12	1.81E-11
DMBX1	4.950554656	-1.877283005	2.33E-12	1.83E-11
SLC22A8	7.126436115	-0.059343059	2.36E-12	1.85E-11
AC005077.7	-2.160578083	-2.242982766	2.43E-12	1.91E-11
LINC01524	4.187861504	-3.038420841	2.45E-12	1.92E-11
RP11-1041F24.1	6.842703695	-1.863024086	2.47E-12	1.94E-11
CDRT1	3.176588685	-1.283794823	2.50E-12	1.96E-11
SP8	6.311083175	-1.147619147	2.51E-12	1.97E-11
MMP12	4.230517288	1.234767523	2.59E-12	2.03E-11
RP11-587P21.2	6.688374412	-0.589895706	2.62E-12	2.05E-11
CASC20	5.825564144	-1.933920331	2.62E-12	2.05E-11
SMPX	3.308475724	0.003855978	2.63E-12	2.06E-11
RP11-139I14.2	3.63517366	-2.778231889	2.66E-12	2.08E-11
ADGRB2	2.917725426	0.239481013	2.72E-12	2.12E-11
LINC01468	4.283006982	-3.723891264	2.77E-12	2.17E-11
EXTL1	2.582054708	-1.764968377	2.78E-12	2.17E-11
AC017002.1	2.028764156	-3.117359614	2.82E-12	2.20E-11
HIST1H1PS1	2.618300893	-2.702968749	2.83E-12	2.21E-11
C12orf75	2.221299414	3.486709982	2.91E-12	2.26E-11
CHST6	2.752338478	-1.893763143	2.95E-12	2.29E-11
WI2-2118C23.2	4.498618072	-3.309635216	2.98E-12	2.32E-11
RP1-34B20.4	2.228018197	-1.468299311	3.01E-12	2.34E-11
AC069277.2	5.12944895	-2.087523928	3.20E-12	2.47E-11
DMBT1	6.161915912	2.229009068	3.33E-12	2.57E-11
PRSS2	9.261235655	2.541825527	3.35E-12	2.59E-11
MCCD1	6.273054901	1.007407248	3.37E-12	2.60E-11
CTC-480C2.1	5.271912053	-2.573786091	3.47E-12	2.67E-11
KREMEN2	2.398173121	-1.29232752	3.50E-12	2.69E-11
HTR1D	4.350548135	1.362791244	3.57E-12	2.75E-11
LINC00944	2.84763792	-0.539926239	3.60E-12	2.77E-11
LINC01608	6.496350851	-0.714062181	3.64E-12	2.80E-11
RP11-465L10.10	2.537032257	-1.34848188	3.72E-12	2.86E-11
RP11-28H5.2	2.549101182	-3.77260007	3.74E-12	2.87E-11
RP3-323A16.1	3.021057617	-1.658915079	3.74E-12	2.87E-11
RP11-353N14.2	3.005519338	-1.866496072	3.77E-12	2.89E-11
ADAM23	3.194611234	1.611455172	3.83E-12	2.94E-11
LL22NC03-N64E9.1	3.347039099	-3.935273115	3.87E-12	2.97E-11
IGF2BP2	2.3322419	3.890135942	4.02E-12	3.07E-11
CHRND	5.664586061	-1.064014159	4.03E-12	3.07E-11
PPEF1	2.290594292	-2.398348032	4.04E-12	3.08E-11
CDC20B	4.193324518	-1.066784118	4.07E-12	3.10E-11
MIR4653	2.190833549	-3.318795152	4.10E-12	3.13E-11
CTD-2535I10.1	4.941412064	-3.311848607	4.21E-12	3.20E-11
C1orf64	5.283474935	0.375116013	4.31E-12	3.28E-11
PCDH9-AS2	-3.023011894	-2.432011585	4.32E-12	3.28E-11
MAP7D2	3.719357952	1.710360713	4.37E-12	3.31E-11
STRCP1	3.230073465	-0.790029271	4.39E-12	3.33E-11
CLCNKA	2.665207312	-0.338730156	4.41E-12	3.34E-11
RP11-325P15.2	2.083401337	-2.743894948	4.44E-12	3.36E-11
AC009014.3	4.665078232	2.069985926	4.51E-12	3.41E-11
RP11-3J1.1	3.454599524	-2.846629737	4.55E-12	3.44E-11
PART1	7.083675283	0.54294124	4.57E-12	3.45E-11
RP5-1198O20.4	2.016291276	-1.958843488	4.58E-12	3.46E-11
FGF17	3.349874896	-0.991479141	4.71E-12	3.55E-11
RP11-874J12.4	5.26072791	-2.357315157	4.74E-12	3.57E-11
MT1G	-2.448904046	8.553370542	4.89E-12	3.68E-11
PADI3	7.859642989	1.218514941	4.92E-12	3.70E-11
GABBR2	4.481726509	1.780365817	4.93E-12	3.71E-11
RP11-415J8.7	2.261067218	-3.761630486	4.98E-12	3.74E-11
CST1	7.635764375	3.558292155	5.09E-12	3.82E-11
GCM1	3.681681622	-2.52077268	5.09E-12	3.82E-11
RP11-20J15.2	4.369156772	-2.766314119	5.09E-12	3.82E-11
RP11-6O2.4	2.371114952	-1.171597765	5.17E-12	3.88E-11
PAGE1	9.343965587	2.474702776	5.18E-12	3.88E-11
PRDM9	3.831346391	-2.748690896	5.25E-12	3.93E-11
HIST1H2AD	2.046814084	-1.483085865	5.31E-12	3.97E-11
ORAOV1	2.066928524	4.127992281	5.48E-12	4.09E-11
RP11-466P24.6	3.009565744	-1.885095956	5.52E-12	4.11E-11
DRGX	5.360757023	-1.503476787	5.64E-12	4.20E-11
RP11-485F13.1	5.580884045	-2.460875453	5.75E-12	4.28E-11
LINC00624	2.797527773	-0.033967569	5.80E-12	4.31E-11
AKR1B15	3.910566424	2.462059487	5.80E-12	4.31E-11
COL7A1	2.764589368	4.203192192	5.90E-12	4.38E-11
AMPD1	-2.127371454	-3.083058425	6.00E-12	4.46E-11
MIR548XHG	6.547701945	-1.66184825	6.04E-12	4.48E-11
RP11-875O11.3	2.216440068	-1.423964708	6.04E-12	4.48E-11
BRINP3	6.032939679	-1.299189493	6.20E-12	4.60E-11
VSIG1	4.08198492	1.720250073	6.22E-12	4.61E-11
TNNI2	2.628518395	0.859690952	6.25E-12	4.63E-11
C12orf56	4.367842695	-0.929365109	6.25E-12	4.63E-11
RP11-663P9.1	3.291952196	-4.053291355	6.30E-12	4.66E-11
CTD-3162L10.1	2.422113886	-2.707509479	6.32E-12	4.68E-11
NFYAP1	4.323979597	-3.532481438	6.37E-12	4.71E-11
CTD-2015H3.1	3.460428093	-2.140651776	6.44E-12	4.76E-11
RP11-401P9.4	3.361190769	2.320212632	6.59E-12	4.86E-11
GJA10	6.78974323	-1.354453219	6.59E-12	4.87E-11
RP11-79N23.1	2.501068824	-2.947398159	6.61E-12	4.88E-11
KRT16P3	-3.02237463	-3.927893323	6.64E-12	4.90E-11
RP11-317N12.1	6.687069571	-1.186245201	6.77E-12	4.99E-11
RGS20	2.532481739	-2.326820735	6.84E-12	5.03E-11
RNF224	2.726882405	-2.91614725	6.94E-12	5.11E-11
CLDN18	4.266133892	-0.586182756	6.98E-12	5.13E-11
GTSF1	4.305191229	2.330328335	7.07E-12	5.19E-11
CTD-2269F5.1	3.093750767	-3.389778074	7.16E-12	5.26E-11
POU3F2	3.527049774	-2.081208521	7.16E-12	5.26E-11
FOLH1B	-2.021623217	1.845016907	7.45E-12	5.46E-11
RP11-348J12.5	-2.02409843	-3.598167358	7.53E-12	5.51E-11
RP11-109J4.1	4.616945961	-1.752116488	7.55E-12	5.52E-11
OR2I1P	2.143416293	5.740706454	7.72E-12	5.64E-11
IRX6	5.459774609	-1.550178519	7.83E-12	5.72E-11
PLEKHG4	2.279387973	1.378299547	7.98E-12	5.83E-11
CDIPT-AS1	2.426106913	-2.468282907	8.10E-12	5.92E-11
ATP8A2	3.148419895	-0.479948132	8.13E-12	5.93E-11
HSD17B13	-2.177041648	7.510878868	8.16E-12	5.95E-11
HPDL	2.302840613	-1.107225017	8.16E-12	5.95E-11
TMEM178B	2.798279954	1.013667558	8.21E-12	5.99E-11
RP11-106M3.2	2.29874566	-1.717022238	8.31E-12	6.05E-11
CCL26	3.087695876	-1.45933955	8.34E-12	6.07E-11
MRPL40P1	2.331225472	-3.433000147	8.35E-12	6.08E-11
MAEL	4.005915061	1.346064117	8.39E-12	6.10E-11
OTOG	6.335528132	-0.338132895	8.52E-12	6.18E-11
RP13-476E20.1	2.276258548	-3.246006641	8.52E-12	6.18E-11
CTD-2314B22.1	4.63585328	-3.514273486	8.67E-12	6.28E-11
RP11-167N5.5	2.037237237	-3.279407865	8.83E-12	6.39E-11
FAM155B	2.707382029	0.576184712	8.95E-12	6.47E-11
FEZF1	4.911180929	-2.047455002	8.96E-12	6.48E-11
RP11-428P16.2	2.584578835	-3.423626115	8.98E-12	6.49E-11
NAA11	7.797984922	-0.356509333	9.05E-12	6.54E-11
CTD-2523D13.2	2.12775968	-3.079259971	9.34E-12	6.74E-11
DKK4	5.125862704	2.337891427	9.63E-12	6.94E-11
LINC00491	5.647251372	-2.6458791	9.81E-12	7.07E-11
CTD-2616J11.16	2.782363792	-3.009290125	1.01E-11	7.30E-11
RP11-94I2.4	2.723345435	-2.508331423	1.02E-11	7.34E-11
GABRR3	3.963549843	-0.565975018	1.10E-11	7.87E-11
RP11-332J15.2	5.640516128	-2.447503521	1.10E-11	7.91E-11
RP11-498C9.12	2.555826096	-2.074169736	1.12E-11	8.06E-11
RP5-1120P11.1	3.179493243	0.390270731	1.15E-11	8.21E-11
RP11-38M8.1	2.488276971	-0.390313643	1.15E-11	8.25E-11
RP11-525K10.3	3.047514206	-0.239754806	1.16E-11	8.28E-11
RP11-973F15.2	2.934627864	-2.872715941	1.17E-11	8.35E-11
SMIM12P1	4.351993219	-3.688891976	1.17E-11	8.39E-11
RP5-1158E12.3	3.070646745	-3.790408603	1.18E-11	8.43E-11
RP11-268G12.3	3.780098498	-2.643200508	1.22E-11	8.66E-11
HIST1H2BL	2.409822964	-3.273026634	1.24E-11	8.83E-11
COX6CP2	3.113593823	-4.123137664	1.28E-11	9.12E-11
RP11-449J21.5	2.626916829	-0.656924477	1.28E-11	9.13E-11
RP11-348A7.1	3.412723782	-3.539346561	1.29E-11	9.15E-11
HOXA-AS3	3.676686813	-3.146714061	1.30E-11	9.22E-11
TMEM88B	3.858180667	-3.272608057	1.33E-11	9.41E-11
RP13-415G19.2	2.534255108	-3.670082292	1.34E-11	9.53E-11
SBSPON	2.411077435	1.553906293	1.35E-11	9.58E-11
TSPEAR-AS1	2.225880525	0.860745601	1.35E-11	9.60E-11
ADAMTS18	3.10053415	-1.735604169	1.36E-11	9.62E-11
PTGDR2	2.002096561	1.452108653	1.38E-11	9.77E-11
CECR7	3.99403991	-0.5437128	1.38E-11	9.78E-11
LYG2	2.508200852	-2.504969403	1.42E-11	1.00E-10
IL17B	2.498698525	-3.415605202	1.43E-11	1.01E-10
AC005150.1	7.875724038	-0.508227926	1.46E-11	1.03E-10
HOXC-AS1	5.65627289	-2.862070276	1.48E-11	1.04E-10
ACSL4	2.211743998	7.953268208	1.52E-11	1.07E-10
CTD-3006G17.2	4.871775455	-3.160621559	1.53E-11	1.08E-10
UBTFL6	2.588057553	-3.789233894	1.54E-11	1.08E-10
RP11-59H7.4	2.096276267	-3.086202357	1.62E-11	1.14E-10
AC007128.1	4.773207284	-3.106592562	1.63E-11	1.15E-10
CTD-2561J22.5	2.494994539	-0.874455741	1.67E-11	1.17E-10
AQP8	3.812392229	2.095693748	1.73E-11	1.21E-10
RP11-161I6.2	3.922538483	-2.999796865	1.77E-11	1.24E-10
ALX3	5.676359835	-2.299214692	1.78E-11	1.24E-10
EPHA10	3.473696125	0.103217325	1.81E-11	1.26E-10
AC007099.1	5.167281094	-0.41368467	1.87E-11	1.31E-10
SOX11	3.531740705	-2.112486762	1.88E-11	1.31E-10
ATP6V0D2	2.976004059	0.117687824	1.97E-11	1.37E-10
SPERT	4.989576595	-2.710225857	1.97E-11	1.37E-10
LINC00896	2.163721869	0.289643699	1.98E-11	1.37E-10
CTC-548K16.1	3.213339514	-3.522100214	1.99E-11	1.38E-10
ZNF716	5.671366085	-1.306443289	2.02E-11	1.40E-10
FAM178B	4.664911236	0.09528527	2.03E-11	1.41E-10
SCRT1	2.476908643	-3.564087211	2.10E-11	1.46E-10
SEPT14P12	2.899641665	-3.721874037	2.16E-11	1.50E-10
DLX6-AS1	5.38801649	-1.018317905	2.16E-11	1.50E-10
LINC01549	3.487750657	0.442934554	2.17E-11	1.50E-10
SLCO6A1	5.930895646	-1.874617979	2.18E-11	1.50E-10
IGF2BP2-AS1	3.397840387	-2.156043625	2.18E-11	1.51E-10
COLEC12	2.4631	1.939327478	2.20E-11	1.52E-10
BTNL8	3.673074525	2.269547288	2.20E-11	1.52E-10
RP1-118J21.25	2.79554651	-3.19335141	2.32E-11	1.60E-10
RP11-818F20.5	3.695430581	-3.757716229	2.42E-11	1.67E-10
LINC01269	3.594729965	-2.589402598	2.46E-11	1.69E-10
RP3-439F8.1	2.044507468	-1.947167047	2.47E-11	1.70E-10
PHYHIPL	2.08900544	3.120214368	2.56E-11	1.76E-10
CACNG4	4.090779697	2.288898431	2.59E-11	1.77E-10
ASPHD1	2.789154064	2.582762684	2.61E-11	1.79E-10
RNF144A-AS1	2.811356086	-1.196931004	2.66E-11	1.82E-10
DCAF8L1	7.302587283	-0.987763478	2.76E-11	1.89E-10
TMPRSS15	8.616293368	1.414360684	2.77E-11	1.89E-10
RP11-565A3.2	5.477571875	-2.776525768	2.78E-11	1.90E-10
AC013275.2	2.567072063	0.604626837	2.78E-11	1.90E-10
AOC1	-2.028888279	1.790704871	2.78E-11	1.90E-10
AC016710.1	6.280348211	-2.081983061	2.84E-11	1.94E-10
UPK1A	2.946732816	-1.075345848	2.85E-11	1.94E-10
NTS	6.834709447	7.042227211	2.92E-11	1.98E-10
PPFIA4	2.596776849	-0.448686254	3.04E-11	2.06E-10
CCDC187	3.753138598	1.288273297	3.06E-11	2.07E-10
GHRHR	3.757604878	0.646812382	3.07E-11	2.08E-10
RARRES2P8	6.539857823	-1.335696765	3.08E-11	2.09E-10
RP11-485G7.5	2.012323327	-2.968879152	3.11E-11	2.11E-10
GBX2	3.282655782	-3.682072958	3.14E-11	2.12E-10
RP11-746P2.3	3.829923514	-3.937626315	3.16E-11	2.14E-10
RP3-523E19.2	2.385252529	-3.578904076	3.18E-11	2.15E-10
bP-2189O9.3	3.972172444	-2.387460917	3.19E-11	2.16E-10
SAA2-SAA4	-2.252861569	5.755407348	3.22E-11	2.17E-10
BMS1P22	3.099401561	-3.959858941	3.25E-11	2.19E-10
C5orf58	3.196535043	-0.147291735	3.25E-11	2.19E-10
KCNJ6	4.433558525	-0.285615205	3.27E-11	2.20E-10
RP11-434D9.2	3.347666898	-3.578535834	3.29E-11	2.22E-10
RDH8	5.212397945	-1.720194392	3.30E-11	2.23E-10
GABRA3	5.865826996	-0.296941616	3.38E-11	2.27E-10
VWA5B2	2.396653197	-1.018614447	3.45E-11	2.31E-10
LINC00173	2.089753108	-2.447936306	3.47E-11	2.33E-10
LINC01101	4.052526152	-2.36827873	3.47E-11	2.33E-10
KLHL38	2.993868624	-2.366737596	3.48E-11	2.33E-10
PRR19	2.052345745	0.509027106	3.48E-11	2.33E-10
RP11-395N3.1	2.636802847	-3.276681081	3.57E-11	2.39E-10
LINC01446	4.641156688	-0.846087968	3.66E-11	2.45E-10
KRT12	7.008171176	0.268105986	3.72E-11	2.48E-10
FZD10	3.092386758	-1.317920848	3.75E-11	2.50E-10
PLA2G1B	2.307220557	0.575009887	3.80E-11	2.53E-10
SLC22A12	5.137015586	3.506525404	3.94E-11	2.62E-10
DRD4	2.076091502	0.361280381	4.01E-11	2.66E-10
ZNF92P3	2.542982113	-2.864947281	4.03E-11	2.68E-10
BPESC1	3.562689045	-3.834918007	4.03E-11	2.68E-10
HOXB8	3.924928743	-2.468414228	4.09E-11	2.71E-10
C19orf45	2.10828241	-1.933202772	4.26E-11	2.82E-10
NAALADL1	2.248345666	2.463186077	4.34E-11	2.87E-10
CTD-3088G3.4	2.933272455	-3.367880109	4.37E-11	2.89E-10
RP11-91I20.2	2.459063205	-3.960004276	4.38E-11	2.89E-10
CTD-2033A16.3	3.547203813	-2.68927922	4.41E-11	2.91E-10
FOXF2	2.53207265	-0.779337343	4.47E-11	2.95E-10
RP11-15B24.5	2.922950101	-1.583848303	4.68E-11	3.08E-10
RP11-313J2.1	2.478848965	-0.259907332	4.72E-11	3.10E-10
CTXN1	2.35472974	-0.287290022	4.74E-11	3.12E-10
RP11-180C1.1	6.188255334	-1.962064196	4.78E-11	3.14E-10
RP11-443B7.2	2.707097936	-1.640318853	4.83E-11	3.17E-10
RBP2	4.327268639	-0.077831111	4.96E-11	3.25E-10
MIR663AHG	6.211446075	-1.662920505	4.98E-11	3.26E-10
RP5-984P4.6	3.777071909	-3.609478949	5.05E-11	3.30E-10
LRP4-AS1	2.082025093	-3.199360291	5.08E-11	3.32E-10
LINC00485	2.382882563	-3.553769781	5.13E-11	3.35E-10
RP11-758M4.4	5.677746505	-1.495300446	5.32E-11	3.47E-10
TREML3P	4.738785272	-0.52693983	5.45E-11	3.55E-10
RP11-399K21.13	2.243194231	-3.552639181	5.45E-11	3.55E-10
AMH	2.498519672	-0.732823431	5.51E-11	3.59E-10
CTA-280A3.2	3.875154238	-3.792363218	5.61E-11	3.65E-10
LINC00664	2.753671593	-2.201210782	5.63E-11	3.66E-10
TSPAN5	2.289804252	3.094978011	5.65E-11	3.67E-10
LINC01615	2.871432443	-2.586427219	5.65E-11	3.67E-10
LY6K	3.990744403	0.250382706	5.70E-11	3.71E-10
RPL10L	5.017190354	-1.650762905	5.84E-11	3.79E-10
MIR589	2.136662064	-3.852522199	5.87E-11	3.81E-10
RP11-16C1.1	2.391268603	-3.935701571	5.88E-11	3.81E-10
TNNT1	3.637810025	0.411221719	5.96E-11	3.87E-10
RP11-227H15.5	2.782518569	-3.163838455	6.10E-11	3.95E-10
AC003973.3	2.787626738	-0.107030106	6.16E-11	3.98E-10
TRIM31	2.347976675	3.208502387	6.37E-11	4.11E-10
CTD-2162K18.4	2.977837954	-2.274035461	6.47E-11	4.17E-10
AC005307.3	4.952764657	-2.387899036	6.49E-11	4.18E-10
GAL3ST1	2.544268263	3.898888934	6.54E-11	4.21E-10
HOXC-AS2	3.945480311	-2.855263623	6.59E-11	4.24E-10
ILDR2	2.355197075	2.646872781	6.81E-11	4.37E-10
TLX1NB	3.169402835	-3.631564934	6.81E-11	4.37E-10
ZEB2P1	3.571164505	-3.024275724	6.83E-11	4.38E-10
ELAVL2	2.353442431	-3.027607507	7.02E-11	4.50E-10
BPIFB2	4.835266439	3.818232074	7.06E-11	4.52E-10
HHATL	5.972230507	1.719033248	7.21E-11	4.61E-10
GXYLT2	2.543107164	0.299557922	7.24E-11	4.63E-10
KLHL30	2.538140903	-0.327772758	7.29E-11	4.66E-10
DLX6	5.860316532	-1.341496341	7.29E-11	4.66E-10
WNT6	2.857746207	-0.745215061	7.45E-11	4.75E-10
LINC00683	-2.06651513	-2.957111331	7.51E-11	4.79E-10
WFDC21P	2.842641707	0.802389822	7.52E-11	4.80E-10
SLITRK3	-2.673552136	1.455999839	7.54E-11	4.81E-10
TCAP	2.039510907	1.186845622	7.57E-11	4.82E-10
RNF183	3.081725987	-1.665440953	7.62E-11	4.85E-10
RP11-756A22.7	3.047096929	-0.013496804	7.77E-11	4.94E-10
RP4-794I6.4	2.242415838	-1.866940313	7.92E-11	5.03E-10
DGCR9	2.120396877	-1.169353529	8.05E-11	5.11E-10
RP11-626G11.1	2.126716037	-3.610022253	8.18E-11	5.18E-10
RP11-173E2.1	2.591965976	-3.167859769	8.25E-11	5.22E-10
SOSTDC1	3.057066565	-0.643059996	8.31E-11	5.26E-10
NR0B1	6.515700827	-0.470309502	8.44E-11	5.33E-10
HTR3A	5.165310665	-0.262332173	8.53E-11	5.38E-10
HIST3H2A	2.745948231	1.066417361	8.65E-11	5.46E-10
ANKRD33	5.278731983	-0.159373585	8.72E-11	5.50E-10
PKD1L2	2.627137436	1.137148457	8.85E-11	5.57E-10
DHDH	2.00599468	-1.006282452	8.87E-11	5.58E-10
RP11-715J22.2	2.086996509	-3.181656433	9.12E-11	5.73E-10
CTB-161C1.1	2.363761032	-3.39811357	9.24E-11	5.80E-10
SULT1C2P1	2.797818171	-2.717710782	9.33E-11	5.86E-10
ESYT3	2.266938054	0.200002416	9.70E-11	6.07E-10
CPA2	8.595092317	2.081000228	9.74E-11	6.10E-10
DEPDC1-AS1	3.213847382	-3.89763697	9.91E-11	6.20E-10
CTD-2318O12.1	2.171235891	-3.004666706	9.96E-11	6.23E-10
HAPLN1	4.9472706	-0.569387327	1.00E-10	6.25E-10
CTD-2171N6.1	3.488775343	-1.667207929	1.01E-10	6.33E-10
CDH9	6.923538608	-1.164019449	1.04E-10	6.47E-10
CTD-2207P18.2	3.063579539	-3.370637618	1.04E-10	6.49E-10
CNTNAP4	4.533827845	0.376717408	1.05E-10	6.53E-10
CYCSP6	4.203884874	-2.987374077	1.09E-10	6.76E-10
SLC6A17	3.039488655	-1.566603457	1.09E-10	6.78E-10
MDGA1	2.190383759	2.47223126	1.09E-10	6.79E-10
FAM212B-AS1	2.110133569	-3.337014193	1.10E-10	6.80E-10
CACNG1	4.931081832	-1.966608399	1.10E-10	6.84E-10
RPL12P35	2.18594315	-2.584995534	1.11E-10	6.90E-10
RP11-435I10.3	2.112496251	-3.39611665	1.13E-10	7.00E-10
GAP43	2.894909225	-1.952485984	1.15E-10	7.10E-10
SHISA2	2.430361664	-1.320862751	1.15E-10	7.12E-10
VCX3A	6.140354466	-1.56029222	1.17E-10	7.21E-10
PDZK1IP1	3.021192955	5.753851707	1.19E-10	7.34E-10
RN7SL751P	2.83073181	-3.676808317	1.20E-10	7.40E-10
SAA2	-2.262443216	9.079371165	1.21E-10	7.42E-10
FAM96AP2	2.425238387	-2.012882369	1.24E-10	7.59E-10
AOX3P	2.351770713	-0.974407301	1.24E-10	7.59E-10
RP11-636O21.1	4.363090951	-3.272327824	1.24E-10	7.63E-10
GRIK4	2.648089705	-0.417066115	1.25E-10	7.67E-10
FAM87A	3.10666533	-2.362715019	1.27E-10	7.76E-10
MSH4	2.238648407	-2.663924781	1.31E-10	7.99E-10
KLK4	6.944847713	0.662074176	1.31E-10	8.01E-10
XAGE5	7.115180952	-0.506576927	1.32E-10	8.09E-10
KCNH2	3.652427349	1.459474843	1.33E-10	8.10E-10
MNX1-AS1	6.442494323	-1.186941702	1.33E-10	8.15E-10
TMEM163	3.451246048	1.996467114	1.35E-10	8.25E-10
EDARADD	2.317475312	0.550934087	1.39E-10	8.48E-10
LINC01019	6.520866758	-1.281051367	1.41E-10	8.57E-10
NPTX1	3.849671187	-1.149974201	1.41E-10	8.61E-10
RP11-462G2.1	5.671487129	-1.937252765	1.43E-10	8.69E-10
RP11-247C2.2	3.054520126	-3.138812907	1.43E-10	8.70E-10
RP1-40E16.9	5.503932681	-2.309314493	1.43E-10	8.72E-10
RP11-202K23.1	5.890859753	-2.645448174	1.44E-10	8.77E-10
TDGF1	2.547459646	3.017541613	1.45E-10	8.79E-10
ERICH4	4.211577015	-2.724965216	1.46E-10	8.89E-10
RP11-169K16.4	2.433888603	-3.393542582	1.49E-10	9.05E-10
B3GALT1	4.430062748	-0.770760022	1.54E-10	9.35E-10
RP11-434E6.4	2.711611714	-0.357247931	1.55E-10	9.37E-10
AC005071.3	2.268025936	-3.81447809	1.55E-10	9.39E-10
RP11-91K8.5	2.52628289	-3.595861109	1.59E-10	9.59E-10
CACNA1S	2.714443583	-2.645663265	1.59E-10	9.63E-10
LUZP2	4.289369153	-0.098592806	1.64E-10	9.89E-10
SLC6A7	3.04109178	-2.2051391	1.65E-10	9.97E-10
HOMER2P1	5.979611036	-1.753874818	1.65E-10	9.97E-10
RP11-141C7.3	2.005314194	-2.977599175	1.66E-10	1.00E-09
COL11A1	3.99188262	1.418422663	1.70E-10	1.02E-09
DCC	4.124819466	-0.420064762	1.72E-10	1.03E-09
HOXB13	5.80314403	-0.44710702	1.72E-10	1.03E-09
RP11-495P10.3	2.282157307	-3.664011654	1.75E-10	1.05E-09
RP11-435O5.4	2.125838354	-3.411666111	1.77E-10	1.06E-09
KRT20	6.59013878	2.387264987	1.78E-10	1.07E-09
OR11Q1P	5.348503596	-1.562068145	1.79E-10	1.07E-09
BTNL10	2.046118486	-3.155587262	1.79E-10	1.07E-09
CTD-2527I21.15	2.035823481	-0.19386894	1.82E-10	1.09E-09
LINC00941	2.728482699	-1.532544911	1.84E-10	1.10E-09
ZNF541	2.298992213	0.724698392	1.87E-10	1.12E-09
CREB3L1	2.398314018	2.699331592	1.88E-10	1.12E-09
LVRN	2.423530668	-2.25229573	1.89E-10	1.13E-09
RP11-111M22.5	2.245255489	-3.913951647	1.91E-10	1.14E-09
TUBA3C	7.253596466	1.4701583	2.04E-10	1.21E-09
KRTAP5-1	2.30685085	-2.802712023	2.04E-10	1.21E-09
LKAAEAR1	4.117852102	-3.13720074	2.08E-10	1.23E-09
ZIC4	3.463392294	0.931240886	2.11E-10	1.25E-09
RP11-122M14.1	2.511542117	-3.605979258	2.11E-10	1.25E-09
CTC-573N18.1	3.889925515	-1.93175104	2.12E-10	1.25E-09
LINC01021	2.449444594	0.5601646	2.12E-10	1.25E-09
PLEKHS1	3.736978685	0.015618856	2.14E-10	1.27E-09
CHRNB2	2.248862799	-2.147436463	2.15E-10	1.27E-09
RP11-63K6.7	6.113678208	-1.477088436	2.16E-10	1.28E-09
RBPJL	7.345973647	1.094354048	2.16E-10	1.28E-09
RP11-421P23.1	-2.427515221	-3.612550378	2.20E-10	1.30E-09
DLX2	4.407623327	-2.215286313	2.20E-10	1.30E-09
CST2	3.084107852	-1.349187252	2.20E-10	1.30E-09
KRTAP5-5	5.46453986	-2.532047559	2.24E-10	1.32E-09
RP11-96B2.1	2.864272271	-1.86494133	2.37E-10	1.39E-09
MAPT-IT1	2.65289173	-2.881358952	2.38E-10	1.40E-09
SSTR5	5.819081685	-0.123579591	2.38E-10	1.40E-09
AVIL	2.10753289	2.908902687	2.39E-10	1.40E-09
SLC5A11	2.42557672	1.270256467	2.40E-10	1.41E-09
RP11-267C16.1	5.116986174	-2.05946961	2.44E-10	1.43E-09
PTGES	2.761378835	2.195800281	2.46E-10	1.44E-09
CA8	2.334052565	-0.911498444	2.48E-10	1.45E-09
CHGB	5.101383867	0.679610412	2.52E-10	1.47E-09
RP11-680F20.10	3.000017404	-4.074063633	2.53E-10	1.48E-09
SLC7A11-AS1	3.752070561	-2.83978419	2.54E-10	1.49E-09
MYEF2	2.347313782	1.437215424	2.55E-10	1.49E-09
TMEM132B	2.732729501	-0.692321714	2.55E-10	1.49E-09
HIST1H2BF	2.347383814	-3.044456978	2.56E-10	1.49E-09
MAGEA11	7.074455021	-0.878794243	2.59E-10	1.51E-09
SSX5	6.023339783	-2.101019015	2.60E-10	1.52E-09
MSC	2.63938359	3.861565965	2.61E-10	1.52E-09
FIGF	2.716409155	2.237154411	2.61E-10	1.52E-09
RP11-669N7.2	7.504061933	-0.397853683	2.61E-10	1.52E-09
RP11-205M3.3	-2.016526282	-1.221741632	2.61E-10	1.52E-09
AC003988.1	-2.050947358	-4.09144126	2.65E-10	1.55E-09
CORIN	2.419733965	0.177731362	2.72E-10	1.58E-09
LHFPL4	4.518916135	-0.042246085	2.76E-10	1.61E-09
RP11-245P10.4	2.561727364	-3.211879545	2.82E-10	1.64E-09
NAV3	2.299886812	2.378379839	2.83E-10	1.64E-09
ERC2	3.065924602	-2.082416926	2.90E-10	1.68E-09
AC099552.4	6.35181709	-2.271143254	2.92E-10	1.69E-09
LGI3	3.294915115	-0.306963038	2.95E-10	1.71E-09
C15orf48	2.343350563	2.613744951	2.96E-10	1.72E-09
RP11-94P11.4	3.819495081	-3.938583033	2.98E-10	1.73E-09
CA12	2.908701809	4.432992311	3.00E-10	1.74E-09
REG1B	10.51646574	3.058051744	3.01E-10	1.74E-09
INSRR	3.164712273	-2.201134755	3.09E-10	1.79E-09
RP11-287D1.4	2.280331947	-2.746835834	3.09E-10	1.79E-09
MYADML2	2.844193617	-3.526078408	3.10E-10	1.79E-09
LINC01117	2.818345377	-3.463369398	3.12E-10	1.80E-09
RP11-91I8.2	4.311449434	-3.417134352	3.13E-10	1.81E-09
MAGEB6	4.857319508	-3.368428138	3.13E-10	1.81E-09
CTD-2566J3.1	4.447921386	-2.382788457	3.15E-10	1.82E-09
RP11-568K15.2	2.144350777	-2.865892033	3.18E-10	1.83E-09
RP11-1070N10.7	4.62106179	-3.054103163	3.20E-10	1.84E-09
CHODL	3.909185567	-0.126742478	3.30E-10	1.90E-09
EYA1	3.994819583	-1.698965447	3.31E-10	1.90E-09
MT1M	-2.224512774	5.3908168	3.32E-10	1.91E-09
ABCA17P	2.206356216	-1.39687806	3.48E-10	1.99E-09
CELA3A	6.052172213	-1.34436122	3.48E-10	2.00E-09
RP11-390N6.1	3.641630596	-4.019819394	3.49E-10	2.00E-09
CKB	2.102444951	5.709423799	3.53E-10	2.02E-09
DSCR4	7.003040412	-1.290608705	3.54E-10	2.03E-09
UGT1A10	5.064396909	0.228035884	3.56E-10	2.04E-09
C16orf89	3.814591508	1.830139041	3.57E-10	2.04E-09
SULT4A1	4.55558384	1.282030076	3.69E-10	2.11E-09
RP11-311F12.2	4.815923127	-3.064285282	3.72E-10	2.12E-09
MT1HL1	-2.462088823	-4.052247792	3.73E-10	2.13E-09
HOXA6	3.686801995	-3.316426679	3.81E-10	2.17E-09
FERMT1	2.317441292	2.155994157	3.86E-10	2.20E-09
TGM4	3.207066819	-2.397262709	4.02E-10	2.28E-09
RP5-1031D4.3	2.418059793	-1.990843586	4.07E-10	2.31E-09
RP11-255H23.4	4.63282609	-1.642412503	4.10E-10	2.33E-09
AC093850.1	3.361088643	-2.954897437	4.16E-10	2.36E-09
CFAP61	2.966704627	-2.319861042	4.17E-10	2.37E-09
FAM230C	5.961520613	-2.134711759	4.22E-10	2.39E-09
PLK5	2.20291598	-2.526970845	4.29E-10	2.43E-09
CHRNA3	3.968613004	-1.631265378	4.33E-10	2.45E-09
BSND	3.684020438	-2.715221321	4.35E-10	2.46E-09
RP11-501C14.6	3.63383148	-3.047896227	4.40E-10	2.48E-09
RP11-485G7.6	2.571226404	-3.813844964	4.55E-10	2.56E-09
GAST	7.865229977	-0.110764242	4.58E-10	2.58E-09
C1orf106	2.463349122	2.590038881	4.58E-10	2.58E-09
CASC8	3.573537538	-2.182649181	4.59E-10	2.58E-09
AC234917.1	3.96361152	-3.624239391	4.61E-10	2.59E-09
AC004870.4	5.97788832	-2.367450171	4.68E-10	2.63E-09
LPAR4	2.14286449	-3.485960474	4.72E-10	2.65E-09
RP11-844P9.2	2.115945342	0.476036055	4.73E-10	2.65E-09
LINC00383	4.799718882	-3.071745974	4.79E-10	2.68E-09
FAM3B	3.106225167	4.165612012	4.83E-10	2.71E-09
RP11-1299A16.3	3.629546083	-1.977249506	4.96E-10	2.77E-09
FABP6	4.424821001	-1.301742221	4.96E-10	2.77E-09
AMBN	7.814725879	-0.174644815	4.98E-10	2.78E-09
B4GALNT4	3.715931764	1.519475495	5.03E-10	2.81E-09
ADAM12	2.318838783	1.604691203	5.04E-10	2.81E-09
PPP1R14C	4.20465732	-0.408446851	5.10E-10	2.84E-09
RP11-136I14.5	2.110580057	-2.155750747	5.14E-10	2.86E-09
RCOR2	2.378597301	-0.351088082	5.20E-10	2.89E-09
IL11	3.751089627	-0.247440119	5.25E-10	2.92E-09
OVOS2	3.697630163	-1.5885156	5.29E-10	2.94E-09
MMP10	3.59287041	0.101334142	5.31E-10	2.95E-09
RP11-150O12.3	3.115680127	-0.278724773	5.33E-10	2.96E-09
LYZ	2.238230668	8.039783264	5.33E-10	2.96E-09
ZNF385D-AS1	5.416324752	-2.991126547	5.46E-10	3.03E-09
HIST1H2AG	2.186210928	1.782963713	5.53E-10	3.07E-09
KISS1R	4.280587355	-1.413492277	5.58E-10	3.09E-09
RP11-299H22.3	3.320902764	-0.367610478	5.73E-10	3.17E-09
RP11-573D15.2	2.325221794	-3.258483548	5.81E-10	3.21E-09
AXDND1	2.078180578	-2.190211969	5.89E-10	3.25E-09
RP3-446N13.5	5.181252562	-0.779041582	5.94E-10	3.27E-09
GCNT3	2.588731902	2.705641665	6.06E-10	3.34E-09
BCAS1	2.497190095	1.498167362	6.07E-10	3.34E-09
AC092625.1	4.899456961	-3.353555328	6.20E-10	3.40E-09
MCIDAS	3.507816138	-3.035829037	6.22E-10	3.42E-09
AP1M2	3.123116591	3.954332501	6.28E-10	3.45E-09
TTC39A-AS1	2.389893306	-2.611232393	6.30E-10	3.46E-09
SLC38A8	5.017600339	-1.357579372	6.32E-10	3.47E-09
MLANA	3.066570034	1.231496145	6.34E-10	3.48E-09
SYT5	2.621253206	-1.527200243	6.40E-10	3.51E-09
RP11-298O21.2	2.326710209	-3.776531807	6.45E-10	3.53E-09
LINC00648	5.280481965	-1.040524296	6.63E-10	3.62E-09
RP11-1399P15.1	2.474852007	-2.235553881	6.69E-10	3.65E-09
KLF2P1	5.534958162	-2.667539445	6.83E-10	3.73E-09
MT3	4.188695615	-0.288235707	6.86E-10	3.74E-09
RP11-368I23.3	3.792324717	-3.956591392	6.86E-10	3.74E-09
RP11-494H4.3	2.421994367	-3.974839156	7.17E-10	3.90E-09
LRRC26	3.861039855	-2.298483663	7.20E-10	3.92E-09
C9orf57	3.874466263	-1.627883362	7.30E-10	3.97E-09
PAGE5	3.952363286	2.012939027	7.35E-10	3.99E-09
LINC01226	2.178203991	-1.939770491	7.35E-10	3.99E-09
GRIN1	2.94317731	-2.391800914	7.40E-10	4.02E-09
RP11-626P14.2	4.129891355	-3.633966057	7.57E-10	4.10E-09
PLEKHG4B	3.053174101	-0.091727284	7.66E-10	4.15E-09
AQP10	4.445404786	-0.637802664	7.73E-10	4.18E-09
PSORS1C1	2.070695258	-0.541014351	7.74E-10	4.19E-09
PRAMEF4	5.25959827	-0.111988348	7.77E-10	4.20E-09
PAGE2B	6.251201546	1.242361641	7.78E-10	4.21E-09
DLX4	2.669587015	-1.696473708	7.84E-10	4.24E-09
LINC01436	3.469821728	0.330158188	7.88E-10	4.26E-09
PROK1	4.528861671	0.663346567	7.94E-10	4.29E-09
MIR9-3HG	2.979243364	0.777788431	8.00E-10	4.32E-09
FBXL16	2.439950821	1.534891632	8.02E-10	4.32E-09
NMNAT2	2.415008794	-0.291705336	8.02E-10	4.33E-09
BHLHA9	-2.513769823	-3.649945935	8.03E-10	4.33E-09
RBMY2FP	6.832510408	-1.872841684	8.18E-10	4.41E-09
TLL2	2.042157312	-1.301699315	8.21E-10	4.42E-09
CCR3	3.714086028	-1.095747451	8.30E-10	4.47E-09
TYRP1	4.109346165	-0.396907999	8.31E-10	4.47E-09
GLUL	2.111859096	11.50314794	8.38E-10	4.51E-09
FGF12	2.014553682	1.949777832	8.62E-10	4.63E-09
UPK1A-AS1	3.367640272	-2.000627726	8.77E-10	4.71E-09
CD24	2.092840809	6.806779286	8.94E-10	4.79E-09
TLX2	3.683521979	-2.87526897	8.96E-10	4.80E-09
CPA1	7.117175085	1.98915361	9.14E-10	4.90E-09
RP11-738B7.1	3.136046896	-3.940441998	9.17E-10	4.91E-09
RPL12P25	2.645292904	-3.313546404	9.34E-10	5.00E-09
NKPD1	2.359184795	-2.64991344	9.47E-10	5.06E-09
CTD-2015G9.2	3.720570612	-0.830118798	9.53E-10	5.09E-09
BCYRN1	2.143055219	-0.666289638	9.54E-10	5.10E-09
DLK1	7.055834968	7.00228439	9.84E-10	5.25E-09
GABRG2	5.686687697	-1.941257917	9.85E-10	5.25E-09
RP11-497G19.1	3.018024938	-1.71765588	9.86E-10	5.25E-09
NPHS1	4.323795738	-1.325156735	1.00E-09	5.34E-09
ENPP7P13	4.397685319	-3.230506101	1.01E-09	5.35E-09
MAGEB1	6.874844603	-1.326820565	1.01E-09	5.37E-09
TMC5	3.005440244	3.111909669	1.03E-09	5.47E-09
GNGT1	4.784344808	-2.013779524	1.03E-09	5.49E-09
TACR1	3.34485827	0.070490137	1.07E-09	5.66E-09
CTD-3220F14.1	2.18640466	-3.312697155	1.07E-09	5.67E-09
CALCA	4.03309014	2.482340271	1.08E-09	5.71E-09
RP11-307B6.3	2.404940449	-3.358735161	1.09E-09	5.74E-09
SYNGR4	2.157623507	-1.750043371	1.10E-09	5.83E-09
AC104534.2	2.078119244	-1.25200817	1.11E-09	5.84E-09
C10orf91	4.700986558	-1.046849446	1.13E-09	5.93E-09
KCNK12	3.533377449	-2.289766518	1.13E-09	5.97E-09
GUCY2C	3.076246896	2.241958884	1.14E-09	6.00E-09
CACNA1I	3.35867998	0.365352702	1.14E-09	6.00E-09
TFDP3	7.544281979	-0.090117994	1.18E-09	6.19E-09
RP11-1103G16.1	5.062787672	-2.223983459	1.19E-09	6.26E-09
FDCSP	5.487992587	2.199462959	1.19E-09	6.26E-09
DNAH8	2.207584554	-1.861213559	1.19E-09	6.27E-09
SLC6A3	4.822061907	-0.759873408	1.22E-09	6.41E-09
HOXA9	2.593918905	-2.485131838	1.24E-09	6.50E-09
C3orf67-AS1	2.651313215	-3.322599567	1.24E-09	6.51E-09
TEDDM1	3.771809975	-3.270252157	1.27E-09	6.64E-09
CTD-2384A14.1	4.566148669	-2.553083746	1.28E-09	6.70E-09
RNF17	5.524006089	-0.938826373	1.29E-09	6.72E-09
AP005901.1	5.125350488	-2.993201858	1.29E-09	6.75E-09
RP11-76C10.5	6.18991549	-1.85900993	1.30E-09	6.78E-09
RP5-1096J16.1	4.598640072	-3.114285506	1.31E-09	6.85E-09
RP11-407A16.3	5.776742588	-1.46404384	1.31E-09	6.86E-09
RP11-471M2.3	3.773612517	-2.910895036	1.32E-09	6.87E-09
AC008991.1	4.667427386	-3.497861061	1.37E-09	7.16E-09
NRXN1	-2.150715668	-2.871289293	1.38E-09	7.21E-09
AC141928.1	2.64031505	-0.841141618	1.39E-09	7.26E-09
LINC01202	4.881645625	-3.362716177	1.41E-09	7.36E-09
MMP9	2.11441194	3.999031456	1.41E-09	7.36E-09
CTAG2	6.483168296	2.152945888	1.44E-09	7.51E-09
AC007163.2	7.789993291	0.069694672	1.45E-09	7.53E-09
RP11-114B7.6	4.579944596	-3.429358851	1.46E-09	7.57E-09
PACSIN1	2.214166113	1.1746917	1.47E-09	7.63E-09
RP11-680C21.1	3.188444428	-4.093223577	1.48E-09	7.68E-09
LINC01151	2.29545616	0.567693453	1.49E-09	7.71E-09
LINC01297	4.182875558	-3.321868871	1.49E-09	7.72E-09
OR1F1	3.742226506	-3.325161062	1.50E-09	7.76E-09
AKR1B10P1	3.406685827	0.89742103	1.52E-09	7.88E-09
RP11-385D13.1	2.852808443	-2.84361048	1.55E-09	8.04E-09
AC010524.2	2.310528683	0.472974514	1.56E-09	8.05E-09
ALOX15B	3.27385423	2.120712274	1.58E-09	8.18E-09
CNNM1	2.688940098	2.477342154	1.59E-09	8.21E-09
HCG20	2.060384085	-2.295999382	1.60E-09	8.24E-09
PRSS1	9.219663336	2.457692718	1.61E-09	8.28E-09
CTC-378H22.2	2.752069034	0.243980842	1.63E-09	8.41E-09
AC003090.1	3.719002822	-0.924181879	1.65E-09	8.47E-09
RP13-192B19.2	2.609216275	-4.025194338	1.66E-09	8.54E-09
MIR325HG	2.812043538	-1.257746196	1.67E-09	8.58E-09
AKAP14	3.006897999	-3.498754986	1.68E-09	8.65E-09
PRRX2	2.906946705	-1.77309227	1.70E-09	8.72E-09
RP5-907D15.4	3.638560278	-3.684965	1.72E-09	8.81E-09
CNR1	2.685622431	-0.059596501	1.73E-09	8.90E-09
RP11-511B23.1	5.153215358	-1.539114518	1.77E-09	9.06E-09
RTL1	6.602957148	-0.079781417	1.77E-09	9.06E-09
HIST3H2BB	3.093371058	-1.984572873	1.77E-09	9.06E-09
ST6GALNAC5	2.720687419	-1.609685872	1.79E-09	9.14E-09
RP11-150O12.6	2.196803866	-2.866551351	1.79E-09	9.18E-09
CCDC13	2.663709012	1.275940479	1.81E-09	9.25E-09
PCSK1N	4.137916296	2.165492318	1.84E-09	9.37E-09
ZNF492	2.827211048	-2.082538514	1.85E-09	9.43E-09
RP11-313L6.2	3.583563587	-4.045164573	1.86E-09	9.47E-09
RP11-411B10.2	2.220652042	-3.889683629	1.86E-09	9.49E-09
SP3P	4.551634607	-2.432781895	1.87E-09	9.51E-09
HS6ST2	3.928371861	1.253326479	1.87E-09	9.55E-09
LINC00114	2.948695436	-2.8249219	1.88E-09	9.57E-09
KB-1742H10.3	2.164633163	-2.282611469	1.89E-09	9.60E-09
RP11-392O1.4	2.683396973	-3.745123951	1.89E-09	9.62E-09
RP11-368I23.2	3.925398525	-3.203041401	1.90E-09	9.65E-09
TMEM151A	2.524604424	0.978522795	1.92E-09	9.76E-09
RP11-314B1.2	5.992474575	-0.841579881	1.92E-09	9.76E-09
LINC01509	3.279740585	-4.059342234	1.93E-09	9.80E-09
RP11-60E8.2	2.432095787	-3.613791746	1.93E-09	9.81E-09
IGSF1	2.403572246	2.927772348	1.93E-09	9.82E-09
RP5-912I13.1	5.85441502	-2.705656354	1.94E-09	9.82E-09
GPR1	3.099516912	-1.887586193	1.94E-09	9.83E-09
ASB15	4.175763693	-2.014005611	1.98E-09	1.00E-08
KNOP1P5	5.61523643	-2.469256632	1.98E-09	1.00E-08
RP11-497G19.2	4.038421353	-3.08427087	1.99E-09	1.01E-08
TEX37	5.809595693	-2.719442502	1.99E-09	1.01E-08
ZNF730	2.805218075	-2.628841483	2.02E-09	1.02E-08
PRKRIRP3	3.380151385	-3.65836461	2.02E-09	1.02E-08
RP11-219B4.7	2.184611849	-3.737435097	2.08E-09	1.05E-08
FOXJ1	3.285154079	1.39135736	2.10E-09	1.06E-08
RNA5SP79	3.232716253	-4.082194479	2.12E-09	1.07E-08
AC090954.5	3.744028124	-3.862864155	2.13E-09	1.07E-08
RP1-276N6.2	3.53477023	-0.249197402	2.15E-09	1.08E-08
B3GALT5-AS1	-2.256793651	-3.078813073	2.17E-09	1.09E-08
AC104088.1	3.986042624	-3.101132183	2.21E-09	1.11E-08
NAT16	2.879045868	-1.680631154	2.25E-09	1.13E-08
GRM4	3.366943096	-2.450708693	2.25E-09	1.13E-08
HIST1H2AH	2.395713685	-4.054664352	2.29E-09	1.15E-08
SLC6A14	5.295496351	-0.484303562	2.30E-09	1.15E-08
RP1-232P20.1	-2.077442294	-0.140499532	2.31E-09	1.16E-08
PRSS56	6.241489183	-0.467991687	2.32E-09	1.16E-08
AP000997.2	2.848414599	-3.105988098	2.34E-09	1.17E-08
CNFN	2.018976715	-0.170295885	2.36E-09	1.18E-08
RP11-408E5.4	7.090737394	-1.046010982	2.39E-09	1.19E-08
SLC4A3	2.674959774	1.235774595	2.42E-09	1.21E-08
MTNR1B	6.904129165	-0.850467729	2.53E-09	1.26E-08
RP5-874C20.7	2.466099491	-3.514350282	2.59E-09	1.29E-08
RP11-37N22.1	4.704056099	-1.433721629	2.60E-09	1.30E-08
AL713999.1	2.124018349	-4.060102815	2.63E-09	1.31E-08
RP11-94B19.7	3.712313808	-3.547540887	2.64E-09	1.31E-08
SPHK1	2.148246197	4.137895979	2.66E-09	1.32E-08
RP11-283I3.4	2.405061497	-0.809302024	2.69E-09	1.34E-08
LUZP4	6.354627733	-2.266240252	2.71E-09	1.35E-08
RP11-19E11.1	4.783079939	-1.868442979	2.72E-09	1.35E-08
RP11-115N4.1	3.13717223	-2.713033805	2.74E-09	1.36E-08
GUCY2D	2.14892135	-0.362270157	2.76E-09	1.37E-08
CRLF2	3.474066028	-0.927578859	2.78E-09	1.38E-08
LINC00519	2.978114172	-3.480649997	2.80E-09	1.39E-08
RP11-436K8.1	3.200556328	-2.952156801	2.84E-09	1.41E-08
ICAM5	2.530267463	-0.991400312	2.84E-09	1.41E-08
TRPC7-AS1	3.625566737	-3.459822314	2.86E-09	1.42E-08
AP000705.7	3.361418686	-3.921040264	2.87E-09	1.42E-08
SLC26A9	3.799690995	0.633021516	2.89E-09	1.43E-08
AC008060.7	5.317967292	-2.780621702	2.92E-09	1.44E-08
SCGB1D2	5.50973114	-1.248220736	2.94E-09	1.45E-08
RP1-16A9.1	2.199970853	-3.677974453	2.98E-09	1.47E-08
PCP4	5.820446569	0.690919877	3.11E-09	1.53E-08
VSX1	2.240784547	-1.612577618	3.13E-09	1.54E-08
CAMKV	4.718984266	-2.264670195	3.16E-09	1.55E-08
BEX2	2.624682045	2.72833277	3.16E-09	1.55E-08
PLCE1-AS1	3.665626501	-3.159670444	3.22E-09	1.58E-08
RP11-148E17.1	4.147394908	-3.308288555	3.22E-09	1.58E-08
TMSB15A	2.228431701	-2.181328419	3.23E-09	1.58E-08
FREM2	-2.225575024	1.996900959	3.24E-09	1.59E-08
RP3-438O4.4	3.120627742	-3.941025491	3.29E-09	1.61E-08
RP11-241F15.10	3.212975549	-3.481896214	3.39E-09	1.66E-08
ELFN1-AS1	3.67462601	-0.314719942	3.42E-09	1.67E-08
KRT86	2.303373291	0.225230841	3.43E-09	1.68E-08
CKMT1A	3.471703623	-1.472551906	3.51E-09	1.71E-08
TCL6	2.850471664	-1.431947742	3.54E-09	1.73E-08
RP11-227L6.1	2.544108301	-4.033924264	3.54E-09	1.73E-08
PPP1R14BP2	2.1142185	-2.953249558	3.57E-09	1.74E-08
SPATA21	2.491474938	0.892366217	3.60E-09	1.75E-08
EN2	3.815709984	-1.756648792	3.62E-09	1.76E-08
SAA1	-2.00628456	10.47608197	3.67E-09	1.78E-08
HOXC13	4.895121065	-2.51853792	3.68E-09	1.79E-08
RP11-552E20.1	4.88902206	-3.352428368	3.69E-09	1.79E-08
EN1	4.955791944	-2.373950246	3.70E-09	1.79E-08
DSCR4-IT1	5.011075139	-3.277669099	3.75E-09	1.82E-08
AP003900.6	4.682958853	-3.469244818	3.77E-09	1.82E-08
CCDC162P	2.476193	1.166046907	3.87E-09	1.87E-08
RPRML	3.127954637	-2.202058203	3.88E-09	1.87E-08
AQP5	2.646414274	-1.726405235	3.96E-09	1.91E-08
RP11-314M24.1	6.0217054	-2.144003805	3.98E-09	1.92E-08
MNX1	4.700779393	-0.694355088	4.01E-09	1.94E-08
DLL3	3.992469495	-2.602286635	4.02E-09	1.94E-08
MYH7B	2.188036643	2.476317159	4.09E-09	1.97E-08
CTB-49A3.4	3.55396656	-3.935269741	4.15E-09	2.00E-08
RP1-29C18.9	2.531872931	-1.309670857	4.16E-09	2.00E-08
GP2	5.732973103	3.207084498	4.20E-09	2.02E-08
ELOVL3	2.448020251	-1.694920308	4.24E-09	2.04E-08
DYDC1	2.653504607	-3.343004536	4.26E-09	2.05E-08
AC104809.2	-2.287254813	1.981911056	4.30E-09	2.06E-08
GLB1L3	3.331729191	-1.346310922	4.35E-09	2.09E-08
AIRE	2.940833897	-2.82217852	4.36E-09	2.09E-08
RP11-1012E15.2	3.121408234	-2.417802206	4.39E-09	2.10E-08
TMEM155	3.137218924	-2.156584067	4.51E-09	2.15E-08
TRPM5	2.944677285	-2.601558742	4.52E-09	2.16E-08
CCDC185	3.799068816	-2.881055734	4.53E-09	2.17E-08
ONECUT3	3.55960429	-2.157078334	4.53E-09	2.17E-08
PITX2	4.859285927	-1.004345799	4.68E-09	2.23E-08
RP11-46B11.2	3.065346422	-3.666204715	4.69E-09	2.23E-08
AL133493.2	2.908316803	-0.857958351	4.71E-09	2.24E-08
RP11-91H12.1	3.943851211	-2.257641661	4.81E-09	2.29E-08
CKMT1B	4.552878211	-0.291714148	4.84E-09	2.30E-08
CTA-246H3.12	3.168520407	-3.906264491	4.86E-09	2.31E-08
ARF4P2	2.604325624	-3.191760458	4.86E-09	2.31E-08
RP11-364B6.2	2.612592431	-2.598797353	4.86E-09	2.31E-08
CLDN19	2.934557443	0.088912886	4.89E-09	2.32E-08
AL035610.1	4.888788438	-1.093436142	4.97E-09	2.36E-08
RP11-109P6.2	5.477097399	-2.976771766	4.98E-09	2.36E-08
ENPP6	2.942970399	0.230745802	4.98E-09	2.36E-08
RP4-781K5.5	4.848030416	-3.403358664	4.99E-09	2.37E-08
KIAA0319	2.112206147	-0.797510918	5.00E-09	2.37E-08
[truncated: 1,715 more rows]
