# Supplementary material for: Construction of a Ferroptosis-Related Nine-lncRNA Signature for Predicting Prognosis and Immune Response in Hepatocellular Carcinoma
Source: Front Immunol. 2021 Sep 17;12:719175. doi: 10.3389/fimmu.2021.719175 (PMC8484522; doi:10.3389/fimmu.2021.719175)
Supplement: Supplementary file 8 [file Table_4.xlsx]

## Sheet: lncRNADIFF 去重 3655
Symbol	ID	Note	logFC	logCPM	PValue	FDR
AATK-AS1	ENSG00000225180	antisense	3.39156	-3.24041	7.23e-06	2.05e-05
AC004540.4	ENSG00000225792	antisense	-2.33444	-0.556588	9.96e-17	1.46e-15
AC005754.7	ENSG00000272154	antisense	2.32399	-4.06476	0.000127702	0.000290988
AC006460.2	ENSG00000228509	antisense	2.08782	-3.17615	7.36e-08	2.91e-07
AC006960.7	ENSG00000237400	antisense	-3.73725	-3.6026	4.84e-19	9.49e-18
AC007099.1	ENSG00000231172	antisense	5.16728	-0.413685	1.87e-11	1.31e-10
AC007128.1	ENSG00000229970	antisense	4.77321	-3.10659	1.63e-11	1.15e-10
AC007277.3	ENSG00000213981	antisense	3.85938	-1.57052	8.04e-13	6.75e-12
AC007750.5	ENSG00000236841	antisense	2.01529	-3.17996	8.42e-08	3.3e-07
AC009005.2	ENSG00000267751	antisense	2.23284	0.0316951	2.74e-19	5.49e-18
AC009264.1	ENSG00000234352	antisense	2.69826	-3.49899	0.000114133	0.000262551
AC009312.1	ENSG00000238207	antisense	3.90736	-3.42286	0.000202204	0.00044513
AC010524.2	ENSG00000268686	antisense	2.31053	0.472975	1.56e-09	8.05e-09
AC010907.2	ENSG00000237370	antisense	2.15316	-2.74192	1.04e-05	2.87e-05
AC013275.2	ENSG00000231013	antisense	2.56707	0.604627	2.78e-11	1.9e-10
AC016999.2	ENSG00000229915	antisense	-2.74415	-3.31201	1.89e-37	2.43e-35
AC018890.6	ENSG00000236449	antisense	4.67672	-0.648872	1.29e-14	1.42e-13
AC034228.3	ENSG00000223548	antisense	5.15611	-2.67944	4.01e-07	1.4e-06
AC092155.4	ENSG00000226622	antisense	-2.75746	-3.18215	8.27e-20	1.75e-18
AC092159.2	ENSG00000233296	antisense	2.02137	-3.05544	6.27e-07	2.12e-06
AC092652.1	ENSG00000231758	antisense	3.56958	-3.80797	1.52e-05	4.07e-05
AC092667.2	ENSG00000230393	antisense	2.29048	-1.97177	1.98e-12	1.57e-11
AC104134.2	ENSG00000225420	antisense	2.69089	-3.1782	1.28e-06	4.1e-06
AC104534.2	ENSG00000268756	antisense	2.07812	-1.25201	1.11e-09	5.84e-09
AC104809.2	ENSG00000223991	antisense	-2.28725	1.98191	4.3e-09	2.06e-08
AC108142.1	ENSG00000177822	antisense	2.04213	-3.50829	0.00586301	0.00988312
AC114803.3	ENSG00000230432	antisense	2.73996	-4.17191	2.48e-05	6.39e-05
AC114812.8	ENSG00000224814	antisense	2.33812	-4.11101	4.29e-07	1.49e-06
AC139100.3	ENSG00000267251	antisense	2.03267	-0.585842	1.08e-15	1.38e-14
AC142293.3	ENSG00000249942	antisense	2.14127	-4.12068	0.00059346	0.00119878
AC147651.5	ENSG00000229380	antisense	2.43431	-1.31551	0.000953031	0.00185701
AF121898.3	ENSG00000253500	antisense	2.10275	-4.17539	0.00277752	0.00496751
AF127577.8	ENSG00000235277	antisense	3.7634	-3.16765	2.66e-05	6.83e-05
AFAP1-AS1	ENSG00000272620	antisense	7.1986	2.7052	2e-20	4.55e-19
AP000593.7	ENSG00000255843	antisense	5.32794	-0.397189	1.7e-14	1.82e-13
AP001469.9	ENSG00000239415	antisense	2.00877	-0.255578	3.63e-21	8.96e-20
AP001601.2	ENSG00000223563	antisense	3.52172	-4.06721	2.72e-06	8.26e-06
AP004372.1	ENSG00000238117	antisense	4.50306	-2.65491	4.91e-07	1.69e-06
ARAP1-AS1	ENSG00000256007	antisense	2.11031	-3.93398	0.000368101	0.00077302
ATP2A1-AS1	ENSG00000260442	antisense	2.32811	-1.86168	1e-15	1.29e-14
B3GALT5-AS1	ENSG00000184809	antisense	-2.25679	-3.07881	2.17e-09	1.09e-08
BBOX1-AS1	ENSG00000254560	antisense	4.6909	-1.55229	1.49e-12	1.2e-11
BX322559.3	ENSG00000228355	antisense	4.27844	-2.91714	0.000159817	0.000357819
C10orf71-AS1	ENSG00000236208	antisense	3.73875	-3.99406	9.08e-07	2.98e-06
C1QTNF1-AS1	ENSG00000265096	antisense	2.42842	-1.07844	5.47e-08	2.21e-07
C20orf166-AS1	ENSG00000174403	antisense	2.09337	-2.68022	0.000103145	0.000239067
C3orf67-AS1	ENSG00000242428	antisense	2.65131	-3.3226	1.24e-09	6.51e-09
CAPN10-AS1	ENSG00000260942	antisense	2.37024	0.0744798	8.36e-41	1.46e-38
CASC8	ENSG00000246228	antisense	3.57354	-2.18265	4.59e-10	2.58e-09
CCDC13-AS1	ENSG00000173811	antisense	2.24473	-1.19936	5.6e-09	2.63e-08
CDIPT-AS1	ENSG00000214725	antisense	2.42611	-2.46828	8.1e-12	5.92e-11
CDKN2B-AS1	ENSG00000240498	antisense	3.62379	-0.48552	7.88e-36	8.59e-34
CELSR3-AS1	ENSG00000228350	antisense	2.29476	-2.36473	2.29e-19	4.61e-18
CLDN10-AS1	ENSG00000223392	antisense	4.23919	-3.29639	3.26e-06	9.77e-06
CTA-363E6.6	ENSG00000260592	antisense	2.29767	-2.83861	6.06e-05	0.000146193
CTA-384D8.31	ENSG00000226738	antisense	2.49554	-2.77844	1.85e-07	6.81e-07
CTB-138E5.1	ENSG00000249639	antisense	2.08102	-3.86155	1.62e-05	4.3e-05
CTB-161C1.1	ENSG00000272719	antisense	2.36376	-3.39811	9.24e-11	5.8e-10
CTB-49A3.4	ENSG00000250244	antisense	3.55397	-3.93527	4.15e-09	2e-08
CTB-55O6.4	ENSG00000267670	antisense	3.60589	-2.71962	3.52e-07	1.24e-06
CTB-92J24.3	ENSG00000269289	antisense	4.76938	-1.43571	2.21e-14	2.33e-13
CTC-327F10.4	ENSG00000251320	antisense	2.62165	-3.78996	1.16e-07	4.45e-07
CTC-327F10.5	ENSG00000248362	antisense	3.19132	-3.9013	9.06e-09	4.11e-08
CTC-378H22.2	ENSG00000259436	antisense	2.75207	0.243981	1.63e-09	8.41e-09
CTC-441N14.2	ENSG00000247311	antisense	3.02998	-3.80437	6.93e-06	1.97e-05
CTC-457E21.9	ENSG00000268981	antisense	3.49099	-3.6297	4.36e-07	1.51e-06
CTD-2012K14.2	ENSG00000261396	antisense	2.21995	-4.12108	2.62e-07	9.42e-07
CTD-2033A16.3	ENSG00000262136	antisense	3.5472	-2.68928	4.41e-11	2.91e-10
CTD-2140G10.2	ENSG00000254768	antisense	2.58193	-4.08708	7.33e-06	2.07e-05
CTD-2184D3.5	ENSG00000259712	antisense	2.35899	-1.14924	8.6e-08	3.36e-07
CTD-2256P15.1	ENSG00000248968	antisense	2.38697	-3.46356	2.92e-08	1.23e-07
CTD-2263F21.1	ENSG00000251257	antisense	3.29391	-2.58304	1.55e-07	5.79e-07
CTD-2265O21.3	ENSG00000267424	antisense	3.00433	-3.7611	1.56e-08	6.85e-08
CTD-2269F5.1	ENSG00000250320	antisense	3.09375	-3.38978	7.16e-12	5.26e-11
CTD-2297D10.2	ENSG00000250579	antisense	5.55973	-0.851649	1.36e-12	1.11e-11
CTD-2371O3.3	ENSG00000268403	antisense	2.43272	-0.0904537	1.56e-38	2.25e-36
CTD-2510F5.4	ENSG00000265415	antisense	2.69461	-0.935555	7.16e-21	1.72e-19
CTD-2523D13.2	ENSG00000254854	antisense	2.12776	-3.07926	9.34e-12	6.74e-11
CTD-2562J17.2	ENSG00000255395	antisense	4.36818	-2.17431	2.89e-07	1.03e-06
CTD-2566J3.1	ENSG00000258837	antisense	4.44792	-2.38279	3.15e-10	1.82e-09
CTD-2589H19.6	ENSG00000271781	antisense	2.68473	-0.117215	3.93e-18	6.81e-17
CTD-2589M5.4	ENSG00000255007	antisense	3.56489	-3.25506	2.23e-06	6.87e-06
CTD-2616J11.16	ENSG00000267905	antisense	2.78236	-3.00929	1.01e-11	7.3e-11
CTD-3037G24.3	ENSG00000259899	antisense	4.05185	-2.95848	1.87e-12	1.49e-11
CTD-3037G24.4	ENSG00000259876	antisense	4.19844	-2.99753	1.9e-12	1.51e-11
CTD-3064M3.4	ENSG00000244998	antisense	2.98736	-3.60907	6.61e-07	2.23e-06
CTD-3064M3.7	ENSG00000271959	antisense	2.05023	-1.88231	1.46e-13	1.37e-12
CTD-3065J16.9	ENSG00000255224	antisense	2.09758	0.804147	5.39e-24	1.85e-22
DDX11-AS1	ENSG00000245614	antisense	2.83697	-1.22456	1.37e-35	1.44e-33
DEPDC1-AS1	ENSG00000234264	antisense	3.21385	-3.89764	9.91e-11	6.2e-10
DLG5-AS1	ENSG00000233871	antisense	2.37836	-0.69176	5.93e-22	1.6e-20
DLGAP1-AS5	ENSG00000261520	antisense	6.02435	-0.0399822	4.35e-06	1.28e-05
DLX6-AS1	ENSG00000231764	antisense	5.38802	-1.01832	2.16e-11	1.5e-10
DPP10-AS1	ENSG00000235026	antisense	2.44615	-0.755879	0.00537559	0.00912792
DSG1-AS1	ENSG00000266729	antisense	2.96837	-3.95002	3.5e-06	1.04e-05
EGFR-AS1	ENSG00000224057	antisense	2.54445	1.04822	5.96e-07	2.02e-06
EGLN3-AS1	ENSG00000258897	antisense	3.80797	-3.9289	5.99e-07	2.03e-06
EVX1-AS	ENSG00000253405	antisense	3.13269	-4.20916	3.27e-06	9.81e-06
FAM212B-AS1	ENSG00000227811	antisense	2.11013	-3.33701	1.1e-10	6.8e-10
FER1L6-AS2	ENSG00000253868	antisense	3.8934	-3.64131	2.25e-07	8.19e-07
FEZF1-AS1	ENSG00000230316	antisense	5.5913	0.0250165	1.24e-19	2.57e-18
FLJ16779	ENSG00000275620	antisense	3.50512	-2.61977	4.55e-06	1.33e-05
FLJ31104	ENSG00000227908	antisense	2.13431	-1.37208	9.61e-18	1.59e-16
FOXD2-AS1	ENSG00000237424	antisense	2.14941	1.66977	2.67e-22	7.53e-21
GPC6-AS1	ENSG00000236520	antisense	2.50678	-3.5263	3.61e-06	1.07e-05
GRM5-AS1	ENSG00000255082	antisense	2.45229	-4.08038	0.000247869	0.000536384
HAGLR	ENSG00000224189	antisense	6.26802	2.41809	1.05e-31	7.92e-30
HAND2-AS1	ENSG00000237125	antisense	-2.30918	0.345402	1.51e-15	1.89e-14
HOTAIR	ENSG00000228630	antisense	3.16256	-3.81383	0.000125785	0.000286953
HOTTIP	ENSG00000243766	antisense	7.2224	0.394834	1.39e-29	8.37e-28
HOXA-AS3	ENSG00000254369	antisense	3.67669	-3.14671	1.3e-11	9.22e-11
HOXA11-AS	ENSG00000240990	antisense	5.70541	-2.05833	2.69e-19	5.4e-18
HOXC-AS1	ENSG00000250451	antisense	5.65627	-2.86207	1.48e-11	1.04e-10
HOXC13-AS	ENSG00000249641	antisense	3.1072	-4.04192	0.000128373	0.000292448
HOXD-AS2	ENSG00000237380	antisense	4.04994	-2.06052	6.85e-16	8.96e-15
HTR2A-AS1	ENSG00000224517	antisense	-2.18484	-3.79621	9.53e-21	2.26e-19
IGF2-AS	ENSG00000099869	antisense	2.00697	0.59343	0.000421814	0.000876061
IGF2BP2-AS1	ENSG00000163915	antisense	3.39784	-2.15604	2.18e-11	1.51e-10
IL21-AS1	ENSG00000227145	antisense	2.77649	-2.56701	5.91e-06	1.7e-05
KCNMB2-AS1	ENSG00000237978	antisense	4.71626	0.0383878	1.68e-20	3.84e-19
KIAA1614-AS1	ENSG00000232586	antisense	2.20887	-3.13846	2.89e-13	2.59e-12
L29074.3	ENSG00000227083	antisense	2.08682	-4.10738	3.52e-07	1.24e-06
LA16c-395F10.2	ENSG00000260989	antisense	2.02906	-3.72384	0.000360067	0.000757393
LAMP5-AS1	ENSG00000225988	antisense	3.5167	-3.91756	0.000119921	0.000274806
LINC00624	ENSG00000278811	antisense	2.79753	-0.0339676	5.8e-12	4.31e-11
LINC00685	ENSG00000226179	antisense	2.16068	-1.55535	7.56e-22	2.02e-20
LINC00853	ENSG00000224805	antisense	2.44526	0.355765	2.46e-21	6.18e-20
LINC01022	ENSG00000232715	antisense	3.39312	-3.86371	8.88e-05	0.000208316
LINC01311	ENSG00000260924	antisense	2.1874	-0.786688	4.5e-29	2.58e-27
LINC01397	ENSG00000258673	antisense	2.31095	-4.07229	8.56e-06	2.39e-05
LINC01424	ENSG00000236519	antisense	2.1305	-3.19054	1.17e-14	1.29e-13
LINC01426	ENSG00000234380	antisense	2.90734	1.19012	4.39e-16	5.88e-15
LINGO1-AS1	ENSG00000259666	antisense	2.37425	-3.67002	0.000243386	0.000527226
LL22NC03-104C7.1	ENSG00000236054	antisense	2.29544	-0.811456	4.57e-08	1.87e-07
LRP4-AS1	ENSG00000247675	antisense	2.08203	-3.19936	5.08e-11	3.32e-10
LY86-AS1	ENSG00000216863	antisense	2.09229	-2.16827	0.000136519	0.000309615
MAFA-AS1	ENSG00000254338	antisense	7.55302	-0.773816	2.96e-18	5.21e-17
MAFG-AS1	ENSG00000265688	antisense	2.97763	1.17147	1.53e-27	7.49e-26
MFI2-AS1	ENSG00000228109	antisense	2.38152	-0.204964	8.89e-21	2.11e-19
MIR202HG	ENSG00000166917	antisense	2.45032	-3.98315	0.000384228	0.000804016
MKRN3-AS1	ENSG00000260978	antisense	2.84268	-4.13509	1.6e-07	5.97e-07
MNX1-AS2	ENSG00000235029	antisense	2.94077	-3.3964	1.65e-05	4.39e-05
MRPL23-AS1	ENSG00000226416	antisense	2.64655	-1.28763	4.17e-06	1.23e-05
MYCNOS	ENSG00000233718	antisense	2.77124	-2.70925	2.27e-08	9.73e-08
MYHAS	ENSG00000272975	antisense	2.57395	-3.75959	6.78e-06	1.93e-05
MYLK-AS1	ENSG00000239523	antisense	2.19607	-0.746607	1.66e-28	8.96e-27
NCOA7-AS1	ENSG00000232131	antisense	-2.15537	-3.20678	1.46e-13	1.37e-12
NFE4	ENSG00000230257	antisense	2.51674	-2.25611	0.000175603	0.000390486
NOVA1-AS1	ENSG00000257842	antisense	5.74669	-1.91531	6.48e-14	6.38e-13
OVOL1-AS1	ENSG00000255120	antisense	2.72368	-1.16705	7.4e-06	2.09e-05
PCDH9-AS2	ENSG00000228842	antisense	-3.02301	-2.43201	4.32e-12	3.28e-11
PDX1-AS1	ENSG00000247381	antisense	2.32803	-3.07164	0.000130368	0.000296441
PLAC4	ENSG00000225745	antisense	5.19275	0.553334	2.85e-07	1.02e-06
PLCE1-AS1	ENSG00000268894	antisense	3.66563	-3.15967	3.22e-09	1.58e-08
POU6F2-AS2	ENSG00000233854	antisense	2.19919	-3.75766	0.00256555	0.00462185
PRKG1-AS1	ENSG00000236671	antisense	2.74595	-3.34638	1.29e-06	4.13e-06
PRR7-AS1	ENSG00000246334	antisense	2.71628	-2.49508	7.26e-18	1.22e-16
RASGRF2-AS1	ENSG00000251450	antisense	2.87761	-3.71235	6.18e-16	8.12e-15
ROR1-AS1	ENSG00000223949	antisense	2.15732	-3.59948	0.000211092	0.000463101
RP1-102D24.5	ENSG00000232363	antisense	2.33027	-4.18359	5.69e-06	1.64e-05
RP1-118J21.25	ENSG00000261798	antisense	2.79555	-3.19335	2.32e-11	1.6e-10
RP1-163G9.2	ENSG00000226286	antisense	2.39363	-3.98908	0.000198216	0.000436972
RP1-16A9.1	ENSG00000253983	antisense	2.19997	-3.67797	2.98e-09	1.47e-08
RP1-232P20.1	ENSG00000269985	antisense	-2.07744	-0.1405	2.31e-09	1.16e-08
RP1-278C19.8	ENSG00000275936	antisense	2.19901	-2.48391	8.28e-16	1.07e-14
RP11-100E13.1	ENSG00000233384	antisense	2.0596	-4.15318	0.00146823	0.00276297
RP11-10J21.4	ENSG00000253307	antisense	2.4236	-3.87046	2.43e-08	1.04e-07
RP11-1103G16.1	ENSG00000257636	antisense	5.06279	-2.22398	1.19e-09	6.26e-09
RP11-1105G2.4	ENSG00000258172	antisense	2.09629	-3.82244	1.15e-06	3.72e-06
RP11-110A12.2	ENSG00000258763	antisense	4.34842	-3.13453	8.78e-07	2.9e-06
RP11-114B7.6	ENSG00000224409	antisense	4.57994	-3.42936	1.46e-09	7.57e-09
RP11-115D19.1	ENSG00000251095	antisense	3.6191	-1.07043	1.13e-08	5.05e-08
RP11-115D19.2	ENSG00000276542	antisense	2.75459	-4.16563	3.75e-05	9.38e-05
RP11-115D19.3	ENSG00000274238	antisense	2.64204	-4.03349	5.77e-05	0.000139735
RP11-122M14.1	ENSG00000231057	antisense	2.51154	-3.60598	2.11e-10	1.25e-09
RP11-123B3.2	ENSG00000235939	antisense	3.09007	-3.86103	7.39e-07	2.47e-06
RP11-1299A16.3	ENSG00000260641	antisense	3.62955	-1.97725	4.96e-10	2.77e-09
RP11-135A1.2	ENSG00000232874	antisense	2.08091	-1.65551	2.15e-15	2.64e-14
RP11-1399P15.1	ENSG00000273445	antisense	2.47485	-2.23555	6.69e-10	3.65e-09
RP11-13P5.2	ENSG00000233682	antisense	2.09568	-3.81202	7.97e-07	2.65e-06
RP11-154J22.1	ENSG00000259488	antisense	2.11652	-2.17955	7e-18	1.18e-16
RP11-157F20.3	ENSG00000272202	antisense	2.32329	-4.19259	8.74e-06	2.43e-05
RP11-15E18.1	ENSG00000259349	antisense	2.31506	-2.74173	3.58e-22	9.93e-21
RP11-162D9.3	ENSG00000254687	antisense	5.85593	-1.76796	1.55e-05	4.14e-05
RP11-167H9.4	ENSG00000243944	antisense	5.18335	-1.21029	2.13e-16	2.99e-15
RP11-168O16.1	ENSG00000229191	antisense	2.50488	-3.69963	1.34e-08	5.96e-08
RP11-169K16.4	ENSG00000224459	antisense	2.43389	-3.39354	1.49e-10	9.05e-10
RP11-16C1.1	ENSG00000265342	antisense	2.39127	-3.9357	5.88e-11	3.81e-10
RP11-16K12.1	ENSG00000177699	antisense	2.55404	-2.70346	2.02e-08	8.76e-08
RP11-172H24.4	ENSG00000278291	antisense	2.36502	-2.15159	5.75e-09	2.7e-08
RP11-180O5.2	ENSG00000226088	antisense	2.58313	-3.65739	1.76e-07	6.53e-07
RP11-184A2.2	ENSG00000228353	antisense	3.00964	-4.15763	2.82e-07	1.01e-06
RP11-184A2.3	ENSG00000229672	antisense	2.64937	-3.56043	2.2e-07	8.02e-07
RP11-186F10.2	ENSG00000257761	antisense	2.31147	-3.89508	4.81e-06	1.4e-05
RP11-193H5.1	ENSG00000237250	antisense	5.32953	-3.09652	2.94e-06	8.88e-06
RP11-209D14.2	ENSG00000261033	antisense	2.3252	-3.11801	5.71e-05	0.000138426
RP11-219B4.7	ENSG00000260493	antisense	2.18461	-3.73744	2.08e-09	1.05e-08
RP11-227H15.5	ENSG00000231748	antisense	2.78252	-3.16384	6.1e-11	3.95e-10
RP11-234O6.2	ENSG00000249568	antisense	4.42752	-3.3817	1.9e-05	5e-05
RP11-245P10.4	ENSG00000231563	antisense	2.56173	-3.21188	2.82e-10	1.64e-09
RP11-266N13.2	ENSG00000247345	antisense	3.41739	-3.6983	4.93e-06	1.43e-05
RP11-280O1.2	ENSG00000237463	antisense	2.80894	-3.72581	4.32e-05	0.000107055
RP11-284F21.10	ENSG00000272405	antisense	3.81868	3.51875	2.55e-21	6.41e-20
RP11-284F21.7	ENSG00000229953	antisense	3.29102	0.644957	2.47e-20	5.57e-19
RP11-285J16.1	ENSG00000271993	antisense	2.0629	-2.718	1.08e-17	1.78e-16
RP11-286H14.8	ENSG00000243230	antisense	2.54421	-2.26123	2.94e-17	4.6e-16
RP11-290O12.2	ENSG00000280241	antisense	2.67633	-4.10954	4.49e-05	0.000110911
RP11-295G20.2	ENSG00000233461	antisense	2.26588	3.55278	3.8e-20	8.35e-19
RP11-2N1.2	ENSG00000267774	antisense	-3.50496	-3.85122	6.15e-31	4.18e-29
RP11-307B6.3	ENSG00000223774	antisense	2.40494	-3.35874	1.09e-09	5.74e-09
RP11-311F12.2	ENSG00000264785	antisense	4.81592	-3.06429	3.72e-10	2.12e-09
RP11-315E17.1	ENSG00000258162	antisense	2.89922	-3.93033	0.000230734	0.000502509
RP11-320N21.1	ENSG00000245080	antisense	2.21304	-3.77092	7.65e-09	3.51e-08
RP11-325L12.6	ENSG00000277351	antisense	2.3424	-3.43445	3.41e-14	3.49e-13
RP11-32K4.1	ENSG00000253554	antisense	2.22153	-4.1196	0.00126209	0.0024077
RP11-332K15.1	ENSG00000232524	antisense	3.94377	-3.73329	8.55e-06	2.39e-05
RP11-336K24.12	ENSG00000273002	antisense	2.51889	-2.149	4.28e-16	5.74e-15
RP11-341G23.3	ENSG00000257766	antisense	2.92805	-3.93809	2.29e-07	8.3e-07
RP11-344E13.4	ENSG00000266369	antisense	2.83792	-3.72679	0.000196644	0.000433832
RP11-352D13.6	ENSG00000261634	antisense	2.32873	-2.57145	2.84e-07	1.01e-06
RP11-353N14.1	ENSG00000262768	antisense	2.77965	-4.02444	7.27e-08	2.88e-07
RP11-366F6.2	ENSG00000229967	antisense	3.83709	-3.61485	7.81e-05	0.000184923
RP11-36N20.1	ENSG00000226876	antisense	2.86666	-3.84765	6.69e-05	0.000160133
RP11-37C7.3	ENSG00000261136	antisense	2.09213	-2.21006	4.51e-21	1.11e-19
RP11-385N23.1	ENSG00000230121	antisense	3.38726	-4.11049	2.05e-06	6.33e-06
RP11-390N6.1	ENSG00000257191	antisense	3.64163	-4.01982	3.49e-10	2e-09
RP11-392O1.4	ENSG00000267747	antisense	2.6834	-3.74512	1.89e-09	9.62e-09
RP11-395B7.4	ENSG00000227053	antisense	2.83361	-1.92295	1.4e-07	5.27e-07
RP11-3L21.2	ENSG00000229400	antisense	2.10345	-3.1428	0.000526786	0.00107435
RP11-404P21.3	ENSG00000258793	antisense	2.09758	0.468987	2.65e-08	1.12e-07
RP11-411B10.2	ENSG00000267150	antisense	2.22065	-3.88968	1.86e-09	9.49e-09
RP11-422N16.3	ENSG00000248050	antisense	-2.11302	0.49732	1.04e-14	1.16e-13
RP11-429J17.5	ENSG00000254548	antisense	2.11186	-4.1526	9.07e-06	2.52e-05
RP11-431J24.2	ENSG00000238178	antisense	4.38174	-0.189727	1.88e-14	2.01e-13
RP11-432I5.2	ENSG00000260593	antisense	2.33153	-3.55856	3.5e-07	1.23e-06
RP11-432J24.3	ENSG00000234311	antisense	4.16938	-2.29144	7.09e-09	3.27e-08
RP11-435O5.4	ENSG00000271659	antisense	2.12584	-3.41167	1.77e-10	1.06e-09
RP11-445F12.1	ENSG00000277268	antisense	4.78011	-3.43257	2e-07	7.32e-07
RP11-446J8.1	ENSG00000248138	antisense	3.67351	-3.15437	8e-14	7.8e-13
RP11-449J21.5	ENSG00000267128	antisense	2.62692	-0.656924	1.28e-11	9.13e-11
RP11-465L10.10	ENSG00000204044	antisense	2.53703	-1.34848	3.72e-12	2.86e-11
RP11-466F5.8	ENSG00000224358	antisense	2.05334	-1.78962	3.65e-23	1.12e-21
RP11-466P24.6	ENSG00000250348	antisense	3.00957	-1.8851	5.52e-12	4.11e-11
RP11-469H8.6	ENSG00000257588	antisense	2.62874	-3.69909	4.07e-05	0.000101451
RP11-46A10.5	ENSG00000243155	antisense	2.41129	-0.549071	2.68e-30	1.72e-28
RP11-46F15.2	ENSG00000238260	antisense	2.14441	-2.32752	1.25e-22	3.66e-21
RP11-474B16.1	ENSG00000257642	antisense	2.19831	-3.8802	6.19e-05	0.000149042
RP11-479O16.1	ENSG00000248475	antisense	2.32537	-4.07723	0.000709336	0.00141391
RP11-485G7.5	ENSG00000263080	antisense	2.01232	-2.96888	3.11e-11	2.11e-10
RP11-485G7.6	ENSG00000262703	antisense	2.57123	-3.81384	4.55e-10	2.56e-09
RP11-492E3.2	ENSG00000227619	antisense	4.45526	0.559197	4.59e-14	4.61e-13
RP11-498C9.12	ENSG00000264769	antisense	2.55583	-2.07417	1.12e-11	8.06e-11
RP11-501C14.5	ENSG00000250838	antisense	4.14836	-3.65911	9.89e-08	3.83e-07
RP11-501C14.6	ENSG00000251461	antisense	3.63383	-3.0479	4.4e-10	2.48e-09
RP11-506M12.1	ENSG00000242798	antisense	2.27057	-2.5668	1.75e-18	3.18e-17
RP11-510C10.2	ENSG00000224127	antisense	3.00034	-4.13947	0.00139212	0.00263154
RP11-510C10.3	ENSG00000224149	antisense	4.02132	-3.82477	1.37e-05	3.69e-05
RP11-519G16.5	ENSG00000259342	antisense	2.32625	-2.89404	4.5e-06	1.32e-05
RP11-525K10.3	ENSG00000259867	antisense	3.04751	-0.239755	1.16e-11	8.28e-11
RP11-52L5.6	ENSG00000271776	antisense	3.3629	-3.3586	7.9e-08	3.11e-07
RP11-542K23.9	ENSG00000231465	antisense	2.46219	-4.01564	2.31e-07	8.38e-07
RP11-547D24.1	ENSG00000233542	antisense	4.14147	-2.27992	3.86e-43	7.94e-41
RP11-552D8.1	ENSG00000229258	antisense	2.0824	-3.82132	6.65e-09	3.09e-08
RP11-556E13.1	ENSG00000228651	antisense	6.06034	1.55843	1.09e-24	4.05e-23
RP11-55K13.1	ENSG00000260495	antisense	2.19712	-2.6978	5.74e-20	1.24e-18
RP11-561I11.3	ENSG00000224525	antisense	5.50918	-2.46787	3.1e-07	1.1e-06
RP11-586K2.1	ENSG00000253553	antisense	3.6602	-2.58793	9.9e-06	2.73e-05
RP11-598F7.3	ENSG00000256948	antisense	-2.55068	-2.83991	4.97e-26	2.12e-24
RP11-600F24.7	ENSG00000260285	antisense	2.183	-0.480416	3.15e-26	1.36e-24
RP11-63K6.7	ENSG00000232532	antisense	6.11368	-1.47709	2.16e-10	1.28e-09
RP11-640N11.2	ENSG00000250493	antisense	3.00745	-3.22731	4.51e-07	1.56e-06
RP11-643M14.1	ENSG00000259251	antisense	2.33777	-3.18762	5.53e-16	7.31e-15
RP11-649A16.1	ENSG00000243620	antisense	5.52508	-2.39661	1.84e-12	1.47e-11
RP11-662G23.1	ENSG00000254251	antisense	4.09155	-2.29393	2.17e-06	6.7e-06
RP11-662I13.2	ENSG00000255921	antisense	2.20064	-4.17367	0.0013223	0.00251133
RP11-669N7.2	ENSG00000249196	antisense	7.50406	-0.397854	2.61e-10	1.52e-09
RP11-676J12.7	ENSG00000262003	antisense	-2.41317	-0.175282	6.58e-16	8.62e-15
RP11-6O2.4	ENSG00000261054	antisense	2.37111	-1.1716	5.17e-12	3.88e-11
RP11-703M24.5	ENSG00000266049	antisense	2.08293	-4.10187	0.000981044	0.00190642
RP11-704M14.1	ENSG00000250696	antisense	2.5302	1.39975	4.62e-19	9.08e-18
RP11-70C1.1	ENSG00000225611	antisense	3.58273	2.09435	4.81e-08	1.96e-07
RP11-715J22.2	ENSG00000259895	antisense	2.087	-3.18166	9.12e-11	5.73e-10
RP11-728F11.3	ENSG00000254844	antisense	2.99553	-1.75075	1.97e-06	6.12e-06
RP11-730G20.1	ENSG00000254080	antisense	3.46516	-3.78668	0.000136582	0.000309734
RP11-739N20.2	ENSG00000226330	antisense	3.12341	-1.53861	1.92e-31	1.4e-29
RP11-742B18.1	ENSG00000249001	antisense	5.21916	-1.60501	5.49e-16	7.26e-15
RP11-758M4.4	ENSG00000253706	antisense	5.67775	-1.4953	5.32e-11	3.47e-10
RP11-785D18.3	ENSG00000277247	antisense	4.21093	0.237458	2.1e-08	9.04e-08
RP11-800A18.4	ENSG00000267015	antisense	5.15638	-1.8407	1.66e-13	1.55e-12
RP11-806L2.2	ENSG00000266456	antisense	3.04588	-3.12259	5.16e-18	8.86e-17
RP11-809H16.4	ENSG00000259265	antisense	2.80319	-4.14674	4.9e-06	1.42e-05
RP11-818F20.5	ENSG00000257732	antisense	3.69543	-3.75772	2.42e-11	1.67e-10
RP11-829H16.3	ENSG00000258525	antisense	2.98417	-2.85759	7.97e-13	6.7e-12
RP11-830F9.5	ENSG00000259881	antisense	-2.25355	-0.255228	5.35e-14	5.32e-13
RP11-863K10.7	ENSG00000183154	antisense	-2.25986	-0.382701	2.14e-31	1.54e-29
RP11-874J12.4	ENSG00000266401	antisense	5.26073	-2.35732	4.74e-12	3.57e-11
RP11-875O11.3	ENSG00000253616	antisense	2.21644	-1.42396	6.04e-12	4.48e-11
RP11-900F13.3	ENSG00000281333	antisense	2.10118	-3.40257	4.05e-08	1.67e-07
RP11-909N17.2	ENSG00000253931	antisense	7.54568	-0.707652	1.24e-17	2.03e-16
RP11-91I8.3	ENSG00000266441	antisense	2.59718	-3.86678	5.01e-06	1.46e-05
RP11-92C4.6	ENSG00000270412	antisense	3.99093	-3.08182	3e-23	9.35e-22
RP11-93H12.4	ENSG00000270002	antisense	2.0809	-3.81712	0.000325709	0.00068946
RP11-968A15.2	ENSG00000257596	antisense	2.10061	-1.64827	1e-18	1.87e-17
RP11-977G19.14	ENSG00000258260	antisense	2.16546	-4.08714	2.48e-08	1.06e-07
RP11-99J16__A.2	ENSG00000244137	antisense	2.32526	-4.03892	5.16e-08	2.09e-07
RP13-143G15.4	ENSG00000237596	antisense	4.48126	0.788374	1.36e-16	1.95e-15
RP13-476E20.1	ENSG00000228614	antisense	2.27626	-3.24601	8.52e-12	6.18e-11
RP13-516M14.2	ENSG00000264548	antisense	2.55156	-2.52553	9.29e-21	2.2e-19
RP3-323A16.1	ENSG00000279184	antisense	3.02106	-1.65892	3.74e-12	2.87e-11
RP3-417L20.4	ENSG00000235122	antisense	3.07267	-2.01911	0.000118996	0.000272862
RP3-438O4.4	ENSG00000225676	antisense	3.12063	-3.94103	3.29e-09	1.61e-08
RP3-439F8.1	ENSG00000234869	antisense	2.04451	-1.94717	2.47e-11	1.7e-10
RP3-523E19.2	ENSG00000271218	antisense	2.38525	-3.5789	3.18e-11	2.15e-10
RP4-533D7.5	ENSG00000227857	antisense	2.72529	-3.10335	9.97e-16	1.28e-14
RP4-584D14.6	ENSG00000239377	antisense	2.51611	-3.58515	1.65e-15	2.06e-14
RP4-607I7.1	ENSG00000255521	antisense	2.26672	-3.19708	9.13e-07	3e-06
RP5-1011O1.2	ENSG00000232498	antisense	5.00802	-1.1073	4.21e-20	9.21e-19
RP5-1092A11.5	ENSG00000227589	antisense	2.40715	-2.16736	8.19e-07	2.72e-06
RP5-1096J16.1	ENSG00000243810	antisense	4.59864	-3.11429	1.31e-09	6.85e-09
RP5-1120P11.1	ENSG00000237686	antisense	3.17949	0.390271	1.15e-11	8.21e-11
RP5-1157M23.2	ENSG00000243224	antisense	2.01683	-2.53954	9.32e-18	1.55e-16
RP5-827C21.2	ENSG00000236358	antisense	2.01953	-4.20266	5.17e-06	1.5e-05
RP5-908M14.5	ENSG00000233017	antisense	3.09005	-4.12492	0.000108466	0.000250433
SERTAD4-AS1	ENSG00000203706	antisense	3.02413	-0.782755	2.13e-14	2.25e-13
SRGAP3-AS2	ENSG00000228723	antisense	3.65759	-3.58993	9.75e-07	3.19e-06
ST8SIA6-AS1	ENSG00000204832	antisense	5.75648	1.80544	7.14e-23	2.13e-21
STAM-AS1	ENSG00000260589	antisense	2.25994	-2.40135	4.9e-21	1.2e-19
STAU2-AS1	ENSG00000253302	antisense	2.45114	-2.41446	2.39e-18	4.26e-17
TDRG1	ENSG00000204091	antisense	4.703	-3.46494	5.92e-09	2.77e-08
TFAP2A-AS1	ENSG00000229950	antisense	4.00668	-1.36922	5.64e-19	1.09e-17
TRPC7-AS1	ENSG00000248211	antisense	3.62557	-3.45982	2.86e-09	1.42e-08
TSPEAR-AS1	ENSG00000235890	antisense	2.22588	0.860746	1.35e-11	9.6e-11
TSPEAR-AS2	ENSG00000182912	antisense	2.76718	1.21316	4.12e-14	4.17e-13
TTC39A-AS1	ENSG00000261664	antisense	2.38989	-2.61123	6.3e-10	3.46e-09
U82695.9	ENSG00000224963	antisense	3.1969	-3.11089	1.6e-05	4.26e-05
UPK1A-AS1	ENSG00000226510	antisense	3.36764	-2.00063	8.77e-10	4.71e-09
WT1-AS	ENSG00000183242	antisense	2.49372	-1.86459	3.2e-05	8.12e-05
Z82214.3	ENSG00000236272	antisense	2.8172	-4.02297	2.14e-05	5.58e-05
ZBTB46-AS1	ENSG00000231208	antisense	3.24892	-3.74933	8.95e-06	2.49e-05
ZIM2-AS1	ENSG00000269793	antisense	2.24841	-2.34397	7.39e-07	2.47e-06
ZNF252P-AS1	ENSG00000255559	antisense	2.16302	-1.57952	3.3e-26	1.43e-24
ZNF385D-AS1	ENSG00000225542	antisense	5.41632	-2.99113	5.46e-10	3.03e-09
AC000067.1	ENSG00000225007	lincRNA	2.93958	-3.87279	8.8e-16	1.14e-14
AC002480.2	ENSG00000238033	lincRNA	3.12295	-3.67017	0.000546413	0.00111107
AC003090.1	ENSG00000223561	lincRNA	3.719	-0.924182	1.65e-09	8.47e-09
AC003092.1	ENSG00000236453	lincRNA	2.73086	-4.24995	0.000168928	0.000376898
AC003988.1	ENSG00000234223	lincRNA	-2.05095	-4.09144	2.65e-10	1.55e-09
AC004221.2	ENSG00000267778	lincRNA	2.41398	-3.91354	3.46e-07	1.22e-06
AC004791.2	ENSG00000267453	lincRNA	2.36137	-3.52336	0.000818098	0.00161376
AC005150.1	ENSG00000248431	lincRNA	7.87572	-0.508228	1.46e-11	1.03e-10
AC005256.1	ENSG00000267073	lincRNA	3.09211	-3.96954	2.6e-05	6.69e-05
AC005281.1	ENSG00000226690	lincRNA	2.60961	-3.88708	8.59e-07	2.84e-06
AC005301.8	ENSG00000235343	lincRNA	2.69626	-4.19924	0.000455481	0.000940143
AC005307.1	ENSG00000260725	lincRNA	3.0475	-4.02068	0.000109864	0.000253422
AC005307.3	ENSG00000267243	lincRNA	4.95276	-2.3879	6.49e-11	4.18e-10
AC005537.2	ENSG00000232006	lincRNA	2.80354	-2.59009	6.83e-06	1.94e-05
AC005624.2	ENSG00000267201	lincRNA	2.68554	-3.87921	2.16e-13	1.98e-12
AC006262.5	ENSG00000268621	lincRNA	3.84661	-2.7348	1.3e-07	4.93e-07
AC006372.5	ENSG00000223872	lincRNA	2.04135	-3.98885	0.00591412	0.00996242
AC006946.16	ENSG00000273203	lincRNA	3.38845	-2.89461	8.24e-09	3.77e-08
AC007036.6	ENSG00000227017	lincRNA	2.40272	-3.4	3.46e-08	1.44e-07
AC007064.24	ENSG00000237689	lincRNA	2.63335	-3.84906	1.25e-06	4e-06
AC007131.1	ENSG00000222030	lincRNA	4.33185	-2.48396	1.28e-06	4.09e-06
AC007163.3	ENSG00000237166	lincRNA	4.16053	-3.09014	7.97e-09	3.65e-08
AC007682.1	ENSG00000231918	lincRNA	4.77798	-3.21983	9.24e-07	3.03e-06
AC008060.7	ENSG00000218672	lincRNA	5.31797	-2.78062	2.92e-09	1.44e-08
AC008271.1	ENSG00000231031	lincRNA	3.86536	-3.6663	4.25e-06	1.25e-05
AC008991.1	ENSG00000267683	lincRNA	4.66743	-3.49786	1.37e-09	7.16e-09
AC009014.3	ENSG00000271824	lincRNA	4.66508	2.06999	4.51e-12	3.41e-11
AC009410.1	ENSG00000232023	lincRNA	2.1972	-2.38139	4.75e-05	0.00011686
AC010880.1	ENSG00000224400	lincRNA	3.90438	-3.79321	1.38e-05	3.7e-05
AC011288.2	ENSG00000229618	lincRNA	2.25724	-3.74019	0.000115585	0.000265662
AC011294.3	ENSG00000233539	lincRNA	4.47306	-0.151164	1.65e-22	4.76e-21
AC011524.1	ENSG00000267528	lincRNA	4.37469	-3.35795	4.76e-08	1.94e-07
AC015922.6	ENSG00000237057	lincRNA	2.61404	-4.00096	0.000397524	0.000829244
AC016682.1	ENSG00000230645	lincRNA	-2.50034	-2.97317	5.67e-19	1.1e-17
AC016710.1	ENSG00000229131	lincRNA	6.28035	-2.08198	2.84e-11	1.94e-10
AC016735.2	ENSG00000231826	lincRNA	3.61994	-1.54672	1.85e-06	5.77e-06
AC017002.1	ENSG00000240350	lincRNA	2.02876	-3.11736	2.82e-12	2.2e-11
AC019172.2	ENSG00000227363	lincRNA	2.36824	-4.04184	0.00071182	0.00141858
AC023347.1	ENSG00000235774	lincRNA	3.06398	-3.40255	7.46e-06	2.1e-05
AC025016.1	ENSG00000255257	lincRNA	4.74364	-2.80523	6.04e-09	2.82e-08
AC027119.1	ENSG00000229642	lincRNA	2.8343	-3.9766	0.000143825	0.000324857
AC060834.3	ENSG00000234710	lincRNA	4.11669	-3.30838	3.45e-05	8.69e-05
AC064834.1	ENSG00000224099	lincRNA	2.38707	-4.08773	0.00102201	0.00197948
AC068138.1	ENSG00000235070	lincRNA	6.24825	-2.18567	1.7e-08	7.42e-08
AC068858.1	ENSG00000254654	lincRNA	3.34052	-3.10445	5.19e-20	1.12e-18
AC069277.2	ENSG00000189229	lincRNA	5.12945	-2.08752	3.2e-12	2.47e-11
AC069513.4	ENSG00000229178	lincRNA	2.37172	-2.64654	2.51e-16	3.49e-15
AC079466.1	ENSG00000266976	lincRNA	6.3958	4.0341	1.2e-14	1.32e-13
AC079586.1	ENSG00000204460	lincRNA	3.24302	-3.87325	3.66e-05	9.19e-05
AC092171.4	ENSG00000230733	lincRNA	2.6518	3.02741	3.58e-44	8.37e-42
AC092415.1	ENSG00000235493	lincRNA	3.23638	-3.81838	1.44e-06	4.58e-06
AC092625.1	ENSG00000230991	lincRNA	4.89946	-3.35356	6.2e-10	3.4e-09
AC093702.1	ENSG00000231156	lincRNA	3.42119	-3.97728	1.07e-06	3.48e-06
AC096669.3	ENSG00000224568	lincRNA	2.92866	-3.99234	0.000380646	0.000797259
AC098973.2	ENSG00000225548	lincRNA	7.20039	0.422515	1.42e-15	1.78e-14
AC099552.4	ENSG00000217825	lincRNA	6.35182	-2.27114	2.92e-10	1.69e-09
AC104088.1	ENSG00000232555	lincRNA	3.98604	-3.10113	2.21e-09	1.11e-08
AC108868.5	ENSG00000231505	lincRNA	3.96989	-2.86145	1.94e-05	5.11e-05
AC108868.6	ENSG00000232001	lincRNA	4.70939	-3.46599	1.43e-07	5.35e-07
AC116609.2	ENSG00000223751	lincRNA	2.17754	-4.1392	0.00159175	0.00297789
AC131097.4	ENSG00000216921	lincRNA	2.04847	-1.59425	9.48e-05	0.00022114
AC141928.1	ENSG00000250986	lincRNA	2.64032	-0.841142	1.39e-09	7.26e-09
AC226118.1	ENSG00000249574	lincRNA	2.23881	-3.52152	5.71e-06	1.64e-05
AF003625.3	ENSG00000269993	lincRNA	6.04183	-1.27769	8.44e-06	2.36e-05
AF131217.1	ENSG00000232855	lincRNA	-2.39651	-1.92969	9.24e-33	7.59e-31
AJ239322.1	ENSG00000235615	lincRNA	2.11058	-4.2684	0.00154883	0.00290259
AL132709.8	ENSG00000232018	lincRNA	2.5564	-3.64365	0.000503307	0.00103054
AL133493.2	ENSG00000233922	lincRNA	2.90832	-0.857958	4.71e-09	2.24e-08
AL163953.2	ENSG00000225680	lincRNA	3.73744	-1.93095	3.9e-15	4.62e-14
AP000439.2	ENSG00000255606	lincRNA	3.55291	-3.1569	0.000379871	0.000795863
AP000569.9	ENSG00000273102	lincRNA	2.36845	-3.5985	3.58e-08	1.49e-07
AP000688.29	ENSG00000233393	lincRNA	2.48635	-2.63497	3.84e-05	9.6e-05
AP000696.2	ENSG00000231324	lincRNA	4.2532	-3.55814	5.37e-06	1.55e-05
AP000705.7	ENSG00000226043	lincRNA	3.36142	-3.92104	2.87e-09	1.42e-08
AP000997.1	ENSG00000255599	lincRNA	2.36414	-3.36968	1.7e-08	7.45e-08
AP000997.2	ENSG00000260254	lincRNA	2.84841	-3.10599	2.34e-09	1.17e-08
AP003900.6	ENSG00000277693	lincRNA	4.68296	-3.46924	3.77e-09	1.82e-08
AP006621.6	ENSG00000255142	lincRNA	2.0757	-1.287	6.45e-15	7.41e-14
BARX1-AS1	ENSG00000235601	lincRNA	2.50923	-4.15314	0.000292363	0.000623675
BCYRN1	ENSG00000236824	lincRNA	2.14306	-0.66629	9.54e-10	5.1e-09
BLACAT1	ENSG00000281406	lincRNA	2.51874	-2.99593	1.82e-05	4.8e-05
bP-2189O9.3	ENSG00000279579	lincRNA	3.97217	-2.38746	3.19e-11	2.16e-10
BPESC1	ENSG00000232416	lincRNA	3.56269	-3.83492	4.03e-11	2.68e-10
C10orf91	ENSG00000180066	lincRNA	4.70099	-1.04685	1.13e-09	5.93e-09
C17orf82	ENSG00000187013	lincRNA	3.01165	-0.815962	3.31e-30	2.11e-28
C2orf48	ENSG00000163009	lincRNA	2.35825	-1.88191	1.39e-14	1.52e-13
C5orf66-AS1	ENSG00000249082	lincRNA	3.3075	-4.03181	1.3e-05	3.52e-05
C7orf71	ENSG00000222004	lincRNA	2.04564	-4.01931	0.000121181	0.00027746
C8orf87	ENSG00000279847	lincRNA	4.24734	-3.74635	2.85e-07	1.02e-06
CASC20	ENSG00000229876	lincRNA	5.82556	-1.93392	2.62e-12	2.05e-11
CASC22	ENSG00000260887	lincRNA	3.30311	-2.47607	3.15e-08	1.32e-07
CASC9	ENSG00000249395	lincRNA	3.37573	1.5119	9.6e-08	3.73e-07
CDKN2A-AS1	ENSG00000224854	lincRNA	4.17052	-3.48759	2.99e-20	6.67e-19
CECR7	ENSG00000237438	lincRNA	3.99404	-0.543713	1.38e-11	9.78e-11
CH17-125A10.2	ENSG00000277199	lincRNA	3.5034	-2.73669	1.41e-05	3.8e-05
CH507-513H4.3	ENSG00000281181	lincRNA	-3.14223	-3.35332	1.12e-07	4.3e-07
CH507-513H4.4	ENSG00000280614	lincRNA	-4.4999	-3.45574	9.28e-16	1.2e-14
CMB9-22P13.1	ENSG00000173727	lincRNA	2.65131	0.834024	7.77e-16	1.01e-14
CRNDE	ENSG00000245694	lincRNA	3.42337	1.57904	2.21e-26	9.71e-25
CTA-246H3.12	ENSG00000272942	lincRNA	3.16852	-3.90626	4.86e-09	2.31e-08
CTA-280A3.2	ENSG00000279712	lincRNA	3.87515	-3.79236	5.61e-11	3.65e-10
CTA-392C11.1	ENSG00000253802	lincRNA	4.05554	-3.78703	5.83e-06	1.68e-05
CTB-1I21.1	ENSG00000250284	lincRNA	3.42931	-3.58468	1.02e-06	3.31e-06
CTB-43E15.1	ENSG00000253959	lincRNA	-2.28834	-2.95089	7.51e-15	8.56e-14
CTC-1337H24.4	ENSG00000275484	lincRNA	2.13717	-2.21203	3.49e-14	3.56e-13
CTC-246B18.10	ENSG00000269246	lincRNA	2.6345	-1.09753	3.56e-16	4.82e-15
CTC-261N6.1	ENSG00000248363	lincRNA	5.57196	-2.69387	2.98e-19	5.94e-18
CTC-281M20.1	ENSG00000204754	lincRNA	3.5858	-3.94035	2.75e-05	7.04e-05
CTC-338M12.9	ENSG00000248103	lincRNA	3.37696	-3.72065	9.64e-08	3.74e-07
CTC-339O9.1	ENSG00000269842	lincRNA	2.33505	-3.30719	2.17e-05	5.66e-05
CTC-458G6.2	ENSG00000248528	lincRNA	4.55472	-3.56626	8.98e-09	4.09e-08
CTC-480C2.1	ENSG00000250874	lincRNA	5.27191	-2.57379	3.47e-12	2.67e-11
CTC-513N18.6	ENSG00000269043	lincRNA	2.20771	-2.78433	1.85e-05	4.89e-05
CTC-537E7.2	ENSG00000248359	lincRNA	-2.09669	-3.14709	3.5e-13	3.09e-12
CTC-537E7.3	ENSG00000248884	lincRNA	-2.53509	-0.709812	1.61e-23	5.22e-22
CTC-542B22.1	ENSG00000265046	lincRNA	2.17019	-3.88192	7.98e-07	2.65e-06
CTC-546K23.1	ENSG00000229855	lincRNA	3.30281	-3.66392	0.000405602	0.000844957
CTC-548K16.1	ENSG00000267147	lincRNA	3.21334	-3.5221	1.99e-11	1.38e-10
CTC-573N18.1	ENSG00000250509	lincRNA	3.88993	-1.93175	2.12e-10	1.25e-09
CTD-2008L17.1	ENSG00000267327	lincRNA	4.04133	-3.02606	3.83e-08	1.59e-07
CTD-2008L17.2	ENSG00000206129	lincRNA	3.18515	-1.71321	5.97e-08	2.4e-07
CTD-2008P7.8	ENSG00000266830	lincRNA	5.26735	-1.41637	3.91e-08	1.62e-07
CTD-2013M15.1	ENSG00000250122	lincRNA	3.22778	-3.87005	5.56e-07	1.9e-06
CTD-2015G9.2	ENSG00000261175	lincRNA	3.72057	-0.830119	9.53e-10	5.09e-09
CTD-2015H3.1	ENSG00000264080	lincRNA	3.46043	-2.14065	6.44e-12	4.76e-11
CTD-2015H3.2	ENSG00000266450	lincRNA	2.04703	-3.74059	9.69e-06	2.68e-05
CTD-2021H9.3	ENSG00000258053	lincRNA	3.29451	-2.13581	7.61e-09	3.5e-08
CTD-2081C10.1	ENSG00000250447	lincRNA	3.2142	-4.08114	2.41e-06	7.37e-06
CTD-2091N23.1	ENSG00000251361	lincRNA	3.0424	-3.62655	7.11e-07	2.38e-06
CTD-2105E13.16	ENSG00000276831	lincRNA	2.73912	-4.16432	2.46e-08	1.05e-07
CTD-2116N20.1	ENSG00000250081	lincRNA	2.84084	-3.36349	1.33e-14	1.46e-13
CTD-2118P12.1	ENSG00000259786	lincRNA	3.89903	-2.26112	7.01e-09	3.24e-08
CTD-2126E3.4	ENSG00000267890	lincRNA	4.41316	-2.60934	2.24e-08	9.63e-08
CTD-2134P3.1	ENSG00000250453	lincRNA	3.12451	-4.10772	1.67e-06	5.24e-06
CTD-2147F2.1	ENSG00000259485	lincRNA	4.77408	-1.95865	7.2e-09	3.32e-08
CTD-2162K18.4	ENSG00000267260	lincRNA	2.97784	-2.27404	6.47e-11	4.17e-10
CTD-2171N6.1	ENSG00000267013	lincRNA	3.48878	-1.66721	1.01e-10	6.33e-10
CTD-2199O4.6	ENSG00000272417	lincRNA	2.5991	-2.9026	6e-19	1.16e-17
CTD-2201E18.5	ENSG00000271788	lincRNA	2.45981	-3.08807	4.14e-16	5.56e-15
CTD-2207A17.1	ENSG00000248461	lincRNA	5.44636	-0.947031	2.61e-08	1.11e-07
CTD-2207P18.2	ENSG00000258976	lincRNA	3.06358	-3.37064	1.04e-10	6.49e-10
CTD-2227E11.1	ENSG00000270933	lincRNA	2.87622	0.380306	1.22e-33	1.1e-31
CTD-2227I18.1	ENSG00000249236	lincRNA	2.47147	-3.96264	5.37e-08	2.17e-07
CTD-2231H16.1	ENSG00000249430	lincRNA	2.47579	-3.54236	7.64e-05	0.000181089
CTD-2251F13.1	ENSG00000248975	lincRNA	3.51073	-3.86946	6.5e-06	1.85e-05
CTD-2281M20.1	ENSG00000250891	lincRNA	2.38862	-4.11354	1.31e-07	4.95e-07
CTD-2291D10.4	ENSG00000267886	lincRNA	3.23921	-2.94845	9.63e-09	4.36e-08
CTD-2314B22.1	ENSG00000258314	lincRNA	4.63585	-3.51427	8.67e-12	6.28e-11
CTD-2374C24.1	ENSG00000253584	lincRNA	5.72499	-2.57161	3.4e-18	5.92e-17
CTD-2384A14.1	ENSG00000258038	lincRNA	4.56615	-2.55308	1.28e-09	6.7e-09
CTD-2527I21.15	ENSG00000179066	lincRNA	2.03582	-0.193869	1.82e-10	1.09e-09
CTD-2532D12.4	ENSG00000263574	lincRNA	2.93538	-3.93874	9.04e-07	2.97e-06
CTD-2532K18.2	ENSG00000251144	lincRNA	2.92927	-4.19752	1.85e-05	4.89e-05
CTD-2535I10.1	ENSG00000260289	lincRNA	4.94141	-3.31185	4.21e-12	3.2e-11
CTD-2540L5.6	ENSG00000245466	lincRNA	2.87844	-3.74168	3.77e-07	1.32e-06
CTD-2555C10.3	ENSG00000259230	lincRNA	3.94774	-2.14492	2.38e-13	2.16e-12
CTD-2591A6.2	ENSG00000257869	lincRNA	5.2826	-2.28807	1.96e-13	1.8e-12
CTD-2619J13.13	ENSG00000268307	lincRNA	2.00408	-3.92538	5.84e-06	1.68e-05
CTD-3007L5.1	ENSG00000248490	lincRNA	4.40728	-3.62858	1.42e-06	4.52e-06
CTD-3010D24.3	ENSG00000263893	lincRNA	2.49566	-3.27129	4.44e-05	0.000109689
CTD-3138F19.1	ENSG00000254734	lincRNA	4.71432	-3.46734	4.13e-08	1.7e-07
CTD-3162L10.1	ENSG00000267053	lincRNA	2.42211	-2.70751	6.32e-12	4.68e-11
CTD-3220F14.1	ENSG00000267605	lincRNA	2.1864	-3.3127	1.07e-09	5.67e-09
DGCR9	ENSG00000273032	lincRNA	2.1204	-1.16935	8.05e-11	5.11e-10
DLX2-AS1	ENSG00000236651	lincRNA	3.72781	-3.86953	1.01e-07	3.89e-07
ELDR	ENSG00000280890	lincRNA	2.0918	-3.91789	1.56e-07	5.83e-07
ELFN1-AS1	ENSG00000236081	lincRNA	3.67463	-0.31472	3.42e-09	1.67e-08
EPHA5-AS1	ENSG00000250846	lincRNA	3.62492	-3.65529	0.000113923	0.000262087
ERVH-1	ENSG00000251292	lincRNA	2.19208	-4.08529	1.72e-05	4.57e-05
ERVH48-1	ENSG00000233056	lincRNA	2.93913	-0.991235	2.82e-07	1.01e-06
ERVMER61-1	ENSG00000230426	lincRNA	4.53889	-2.72592	1.58e-07	5.9e-07
FAM87A	ENSG00000182366	lincRNA	3.10667	-2.36272	1.27e-10	7.76e-10
FENDRR	ENSG00000268388	lincRNA	-2.72694	-1.71465	6.45e-31	4.37e-29
FIRRE	ENSG00000213468	lincRNA	3.21907	-1.90761	1.53e-16	2.19e-15
FLJ12825	ENSG00000248265	lincRNA	2.81791	-2.54883	5.67e-13	4.86e-12
FLJ36000	ENSG00000276399	lincRNA	4.74234	-3.44781	1.9e-08	8.27e-08
FLJ37505	ENSG00000256597	lincRNA	3.33742	-4.01122	6.61e-05	0.000158284
GACAT3	ENSG00000236289	lincRNA	2.70527	-4.01052	0.000405055	0.000843936
GDNF-AS1	ENSG00000248587	lincRNA	2.58468	-0.433815	1.37e-07	5.16e-07
GS1-600G8.5	ENSG00000235385	lincRNA	3.33027	-3.10374	6.68e-07	2.25e-06
HAGLROS	ENSG00000226363	lincRNA	4.85789	-2.13025	4.49e-34	4.19e-32
HCG20	ENSG00000228022	lincRNA	2.06038	-2.296	1.6e-09	8.24e-09
IBA57-AS1	ENSG00000203684	lincRNA	2.18372	-3.00083	1.15e-16	1.66e-15
KB-1460A1.1	ENSG00000253395	lincRNA	3.90906	-2.33245	5.72e-16	7.53e-15
KBTBD11-OT1	ENSG00000253696	lincRNA	-2.02687	-3.0228	5.45e-13	4.68e-12
LINC-ROR	ENSG00000258609	lincRNA	3.62655	-2.7363	6.68e-09	3.1e-08
LINC00113	ENSG00000225298	lincRNA	2.62705	-3.91623	0.00395029	0.00687682
LINC00114	ENSG00000223806	lincRNA	2.9487	-2.82492	1.88e-09	9.57e-09
LINC00152	ENSG00000222041	lincRNA	2.01902	3.60386	6.13e-20	1.32e-18
LINC00160	ENSG00000230978	lincRNA	3.31609	-3.5831	1.89e-06	5.88e-06
LINC00162	ENSG00000275874	lincRNA	3.94021	-2.92856	3.27e-06	9.8e-06
LINC00165	ENSG00000261706	lincRNA	2.15149	-4.25195	0.00225742	0.00410853
LINC00176	ENSG00000196421	lincRNA	5.12069	2.40086	7.23e-26	3.05e-24
LINC00200	ENSG00000229205	lincRNA	4.09475	-2.25995	8.43e-06	2.35e-05
LINC00221	ENSG00000270816	lincRNA	7.72486	1.3929	1.15e-14	1.27e-13
LINC00229	ENSG00000234300	lincRNA	3.16484	-4.01815	0.000870208	0.0017083
LINC00237	ENSG00000225127	lincRNA	2.19573	-3.68594	0.00583524	0.0098421
LINC00239	ENSG00000258512	lincRNA	2.24427	-1.25164	1.25e-07	4.77e-07
LINC00272	ENSG00000203729	lincRNA	2.55999	-3.73505	7.02e-05	0.00016741
LINC00308	ENSG00000184856	lincRNA	3.1888	-4.19766	3.38e-08	1.41e-07
LINC00316	ENSG00000237664	lincRNA	3.09678	-3.72801	5.66e-08	2.28e-07
LINC00322	ENSG00000237864	lincRNA	2.89279	-3.31589	3.2e-06	9.61e-06
LINC00332	ENSG00000230710	lincRNA	2.19296	-2.96683	0.000615994	0.00124072
LINC00351	ENSG00000226317	lincRNA	3.44322	-4.08995	1.38e-06	4.4e-06
LINC00355	ENSG00000227674	lincRNA	7.2874	-1.02001	4.01e-21	9.86e-20
LINC00383	ENSG00000237534	lincRNA	4.79972	-3.07175	4.79e-10	2.68e-09
LINC00392	ENSG00000228295	lincRNA	3.11892	-4.17715	0.000435506	0.000901379
LINC00460	ENSG00000233532	lincRNA	3.13492	-3.15719	5.41e-05	0.000131632
LINC00462	ENSG00000233610	lincRNA	2.79556	-3.86176	2e-05	5.26e-05
LINC00473	ENSG00000223414	lincRNA	2.70675	-1.16123	7.1e-05	0.000169324
LINC00485	ENSG00000258169	lincRNA	2.38288	-3.55377	5.13e-11	3.35e-10
LINC00488	ENSG00000214381	lincRNA	3.57003	-1.47474	1.65e-08	7.22e-08
LINC00491	ENSG00000250682	lincRNA	5.64725	-2.64588	9.81e-12	7.07e-11
LINC00494	ENSG00000235621	lincRNA	3.43034	-0.380292	4.59e-08	1.88e-07
LINC00501	ENSG00000203645	lincRNA	2.93975	-3.04899	4.31e-08	1.77e-07
LINC00511	ENSG00000227036	lincRNA	3.38123	1.88339	7.09e-17	1.06e-15
LINC00519	ENSG00000258955	lincRNA	2.97811	-3.48065	2.8e-09	1.39e-08
LINC00521	ENSG00000175699	lincRNA	2.76952	-3.73141	5.03e-05	0.000123068
LINC00601	ENSG00000235180	lincRNA	4.40123	-2.98058	1.63e-06	5.14e-06
LINC00607	ENSG00000235770	lincRNA	2.47664	0.171091	1.04e-12	8.59e-12
LINC00616	ENSG00000248307	lincRNA	4.06704	-3.57979	4.23e-07	1.47e-06
LINC00628	ENSG00000280924	lincRNA	2.75332	-2.78785	2.57e-18	4.55e-17
LINC00632	ENSG00000203930	lincRNA	3.12753	-2.38556	5.3e-06	1.53e-05
LINC00635	ENSG00000241469	lincRNA	3.3326	-3.61354	1.86e-07	6.86e-07
LINC00640	ENSG00000258479	lincRNA	2.03058	-3.25396	1.2e-06	3.85e-06
LINC00645	ENSG00000258548	lincRNA	3.88222	-3.78026	3.59e-08	1.49e-07
LINC00648	ENSG00000259129	lincRNA	5.28048	-1.04052	6.63e-10	3.62e-09
LINC00664	ENSG00000268658	lincRNA	2.75367	-2.20121	5.63e-11	3.66e-10
LINC00665	ENSG00000232677	lincRNA	2.85989	2.9105	7.93e-18	1.33e-16
LINC00668	ENSG00000265933	lincRNA	3.62504	-1.14786	5.91e-07	2.01e-06
LINC00683	ENSG00000266256	lincRNA	-2.06652	-2.95711	7.51e-11	4.79e-10
LINC00856	ENSG00000230417	lincRNA	3.29732	-3.11215	4.34e-08	1.78e-07
LINC00858	ENSG00000229404	lincRNA	3.50891	-3.30561	9.37e-07	3.08e-06
LINC00879	ENSG00000239589	lincRNA	5.68582	-2.22564	4.22e-08	1.74e-07
LINC00880	ENSG00000243629	lincRNA	2.09093	-1.33295	3.25e-08	1.36e-07
LINC00887	ENSG00000214145	lincRNA	2.16027	-1.14121	1.1e-07	4.22e-07
LINC00896	ENSG00000236499	lincRNA	2.16372	0.289644	1.98e-11	1.37e-10
LINC00898	ENSG00000205634	lincRNA	3.52629	-3.61515	1.14e-07	4.36e-07
LINC00906	ENSG00000267339	lincRNA	5.37944	-2.61917	6.54e-14	6.44e-13
LINC00907	ENSG00000267586	lincRNA	-2.83707	-1.3324	4.02e-30	2.51e-28
LINC00922	ENSG00000261742	lincRNA	3.46496	-3.76901	6.09e-07	2.06e-06
LINC00941	ENSG00000235884	lincRNA	2.72848	-1.53254	1.84e-10	1.1e-09
LINC00942	ENSG00000249628	lincRNA	7.04247	1.46352	1.2e-14	1.32e-13
LINC00944	ENSG00000256128	lincRNA	2.84764	-0.539926	3.6e-12	2.77e-11
LINC00958	ENSG00000251381	lincRNA	4.25361	-1.37868	1.87e-07	6.9e-07
LINC00993	ENSG00000235687	lincRNA	2.96835	-3.37869	0.000729055	0.00144988
LINC01012	ENSG00000281706	lincRNA	2.15567	-3.20873	1.27e-06	4.07e-06
LINC01019	ENSG00000248118	lincRNA	6.52087	-1.28105	1.41e-10	8.57e-10
LINC01021	ENSG00000250337	lincRNA	2.44944	0.560165	2.12e-10	1.25e-09
LINC01029	ENSG00000265843	lincRNA	4.64742	-3.2843	7.68e-06	2.16e-05
LINC01033	ENSG00000249069	lincRNA	2.25279	-4.14387	2e-06	6.21e-06
LINC01036	ENSG00000236030	lincRNA	3.51055	-3.81065	9.5e-06	2.63e-05
LINC01037	ENSG00000231599	lincRNA	2.85906	-4.11264	0.000129538	0.000294737
LINC01048	ENSG00000230390	lincRNA	3.20504	-4.00009	8.19e-05	0.000193108
LINC01060	ENSG00000249378	lincRNA	2.89893	-3.42277	8.55e-06	2.39e-05
LINC01085	ENSG00000248698	lincRNA	3.57414	-3.37151	3.73e-07	1.3e-06
LINC01090	ENSG00000231689	lincRNA	2.33572	-4.13035	0.00044589	0.000921511
LINC01093	ENSG00000249173	lincRNA	-3.37466	2.87461	1.33e-34	1.29e-32
LINC01096	ENSG00000246095	lincRNA	3.72481	-3.84045	1.11e-06	3.58e-06
LINC01108	ENSG00000226673	lincRNA	2.97328	-1.57008	1.85e-12	1.48e-11
LINC01116	ENSG00000163364	lincRNA	3.28429	-0.507727	7.78e-17	1.16e-15
LINC01117	ENSG00000224577	lincRNA	2.81835	-3.46337	3.12e-10	1.8e-09
LINC01136	ENSG00000233791	lincRNA	2.52929	-2.09306	3.7e-14	3.77e-13
LINC01139	ENSG00000215808	lincRNA	3.78116	-0.0497566	2.02e-08	8.74e-08
LINC01143	ENSG00000237751	lincRNA	2.42527	-4.04402	0.00014218	0.000321413
LINC01151	ENSG00000253819	lincRNA	2.29546	0.567693	1.49e-09	7.71e-09
LINC01164	ENSG00000189275	lincRNA	4.57675	-2.48056	1.17e-07	4.48e-07
LINC01186	ENSG00000236751	lincRNA	2.83852	-1.1205	3.47e-15	4.15e-14
LINC01192	ENSG00000241369	lincRNA	3.52931	-3.49751	5.76e-08	2.32e-07
LINC01193	ENSG00000258710	lincRNA	3.37982	-3.99722	5.82e-05	0.000140744
LINC01194	ENSG00000248131	lincRNA	7.13865	-1.16952	2.22e-15	2.73e-14
LINC01198	ENSG00000231817	lincRNA	2.33046	-3.98003	0.00478436	0.00820212
LINC01202	ENSG00000280776	lincRNA	4.88165	-3.36272	1.41e-09	7.36e-09
LINC01203	ENSG00000226985	lincRNA	3.88837	-3.62115	6.65e-05	0.000159338
LINC01207	ENSG00000248771	lincRNA	3.6118	0.0702613	1.38e-06	4.41e-06
LINC01208	ENSG00000223715	lincRNA	2.22041	-3.50025	2.95e-05	7.5e-05
LINC01212	ENSG00000240405	lincRNA	3.64446	-3.74399	1.28e-08	5.71e-08
LINC01224	ENSG00000269416	lincRNA	4.55861	-0.696711	5.65e-16	7.45e-15
LINC01226	ENSG00000223907	lincRNA	2.1782	-1.93977	7.35e-10	3.99e-09
LINC01230	ENSG00000281769	lincRNA	3.70558	-3.49406	5.64e-05	0.000136708
LINC01231	ENSG00000236511	lincRNA	4.93508	-3.34085	6.97e-07	2.34e-06
LINC01234	ENSG00000249550	lincRNA	5.74232	0.632659	1.03e-14	1.15e-13
LINC01235	ENSG00000270547	lincRNA	3.13361	-1.05545	2.97e-16	4.08e-15
LINC01242	ENSG00000280683	lincRNA	4.41829	-3.62478	9.08e-09	4.12e-08
LINC01249	ENSG00000231532	lincRNA	3.56469	-3.17391	7.38e-05	0.000175433
LINC01257	ENSG00000204603	lincRNA	3.47393	-3.49935	6.25e-06	1.79e-05
LINC01267	ENSG00000251576	lincRNA	2.75651	-4.08818	5.9e-07	2.01e-06
LINC01269	ENSG00000258689	lincRNA	3.59473	-2.5894	2.46e-11	1.69e-10
LINC01287	ENSG00000234722	lincRNA	8.61595	2.93679	1.37e-15	1.73e-14
LINC01297	ENSG00000274827	lincRNA	4.18288	-3.32187	1.49e-09	7.72e-09
LINC01324	ENSG00000241767	lincRNA	2.33261	-4.17743	0.00264839	0.0047606
LINC01330	ENSG00000244227	lincRNA	3.13464	-1.74913	5.26e-17	8.01e-16
LINC01338	ENSG00000281327	lincRNA	3.37986	-3.69818	1.27e-07	4.81e-07
LINC01361	ENSG00000236268	lincRNA	3.60968	-2.25208	1.68e-06	5.27e-06
LINC01419	ENSG00000253898	lincRNA	11.1971	3.49108	3.01e-21	7.47e-20
LINC01436	ENSG00000231106	lincRNA	3.46982	0.330158	7.88e-10	4.26e-09
LINC01446	ENSG00000205628	lincRNA	4.64116	-0.846088	3.66e-11	2.45e-10
LINC01448	ENSG00000238284	lincRNA	4.1017	-2.77287	2.17e-07	7.92e-07
LINC01451	ENSG00000279141	lincRNA	3.21204	1.68802	2.48e-18	4.41e-17
LINC01460	ENSG00000205334	lincRNA	2.04958	-3.94632	3.07e-05	7.79e-05
LINC01468	ENSG00000231131	lincRNA	4.28301	-3.72389	2.77e-12	2.17e-11
LINC01474	ENSG00000236849	lincRNA	2.27725	0.534251	3.61e-08	1.5e-07
LINC01477	ENSG00000261715	lincRNA	4.45959	-3.26605	0.000188661	0.000417284
LINC01479	ENSG00000255772	lincRNA	2.7695	-3.90352	1.61e-05	4.28e-05
LINC01480	ENSG00000270164	lincRNA	3.53006	0.25632	2.23e-12	1.76e-11
LINC01483	ENSG00000227517	lincRNA	2.60997	-3.62643	1.57e-06	4.96e-06
LINC01507	ENSG00000230945	lincRNA	-2.26945	-3.79546	1.3e-07	4.94e-07
LINC01508	ENSG00000231107	lincRNA	3.93019	-1.86921	8.23e-06	2.3e-05
LINC01509	ENSG00000226825	lincRNA	3.27974	-4.05934	1.93e-09	9.8e-09
LINC01510	ENSG00000231210	lincRNA	2.26985	-2.67513	1.59e-05	4.23e-05
LINC01511	ENSG00000250584	lincRNA	4.67517	-3.01288	4.26e-08	1.75e-07
LINC01518	ENSG00000233515	lincRNA	4.0104	-3.04651	2.86e-06	8.65e-06
LINC01524	ENSG00000234948	lincRNA	4.18786	-3.03842	2.45e-12	1.92e-11
LINC01532	ENSG00000267014	lincRNA	5.63297	-2.02272	3.3e-20	7.31e-19
LINC01535	ENSG00000226686	lincRNA	3.49163	-1.52573	6.31e-17	9.51e-16
LINC01541	ENSG00000260676	lincRNA	2.50219	-4.02153	0.00422854	0.00732006
LINC01549	ENSG00000232560	lincRNA	3.48775	0.442935	2.17e-11	1.5e-10
LINC01551	ENSG00000186960	lincRNA	2.65959	-3.82417	0.000947644	0.00184712
LINC01559	ENSG00000180861	lincRNA	3.78287	-0.635869	1.18e-06	3.8e-06
LINC01568	ENSG00000258779	lincRNA	3.15917	-3.97704	0.00142142	0.00268122
LINC01572	ENSG00000261008	lincRNA	2.19297	-2.34971	1.74e-14	1.86e-13
LINC01579	ENSG00000258754	lincRNA	2.80904	-3.11425	2.61e-05	6.7e-05
LINC01580	ENSG00000258785	lincRNA	2.7548	-3.97906	0.000313862	0.000666397
LLNLR-268E12.1	ENSG00000276445	lincRNA	2.19589	-2.64686	9.27e-17	1.37e-15
LUCAT1	ENSG00000248323	lincRNA	4.13058	0.463041	1.11e-14	1.23e-13
MEOX2-AS1	ENSG00000229108	lincRNA	3.20992	-2.22158	1.73e-07	6.41e-07
MGC39584	ENSG00000280081	lincRNA	7.63923	0.269176	6.18e-13	5.27e-12
MIR137HG	ENSG00000225206	lincRNA	3.28931	-3.82992	7.85e-06	2.2e-05
MIR217HG	ENSG00000226702	lincRNA	3.7194	-1.99601	1.45e-08	6.42e-08
MIR325HG	ENSG00000280870	lincRNA	2.81204	-1.25775	1.67e-09	8.58e-09
MNX1-AS1	ENSG00000243479	lincRNA	6.44249	-1.18694	1.33e-10	8.15e-10
OVAAL	ENSG00000236719	lincRNA	4.81561	-2.6295	1.12e-08	5.04e-08
PART1	ENSG00000152931	lincRNA	7.08368	0.542941	4.57e-12	3.45e-11
PTGES2-AS1	ENSG00000232850	lincRNA	3.49273	-2.30734	8.35e-26	3.48e-24
PVT1	ENSG00000249859	lincRNA	2.3917	2.08102	2.28e-21	5.76e-20
RP1-148H17.1	ENSG00000224565	lincRNA	2.0041	-2.5766	6.48e-07	2.19e-06
RP1-154K9.2	ENSG00000231772	lincRNA	2.26972	-4.08511	9.57e-05	0.000223026
RP1-170O19.14	ENSG00000253508	lincRNA	6.57366	-1.85971	8.01e-24	2.7e-22
RP1-170O19.17	ENSG00000253308	lincRNA	3.26486	-4.04983	2.89e-06	8.73e-06
RP1-200K18.1	ENSG00000224893	lincRNA	2.88866	-3.69742	0.000200409	0.000441543
RP1-209A6.1	ENSG00000233358	lincRNA	4.53819	-3.1469	1.19e-13	1.13e-12
RP1-276N6.2	ENSG00000230234	lincRNA	3.53477	-0.249197	2.15e-09	1.08e-08
RP1-287H17.1	ENSG00000236389	lincRNA	2.87644	-4.04978	4.9e-06	1.42e-05
RP1-290I10.5	ENSG00000231056	lincRNA	3.48356	-4.04692	0.000100812	0.00023419
RP1-29C18.9	ENSG00000213279	lincRNA	2.53187	-1.30967	4.16e-09	2e-08
RP1-302G2.5	ENSG00000262179	lincRNA	3.2407	-1.24667	2.82e-13	2.53e-12
RP1-40E16.9	ENSG00000230269	lincRNA	5.50393	-2.30931	1.43e-10	8.72e-10
RP1-46F2.3	ENSG00000258240	lincRNA	3.75797	-3.40804	8.25e-08	3.24e-07
RP1-63M2.7	ENSG00000275223	lincRNA	2.8587	-1.20571	5.9e-29	3.35e-27
RP1-65P5.5	ENSG00000255375	lincRNA	2.18254	-3.93397	0.000148731	0.000334941
RP1-69M21.2	ENSG00000235643	lincRNA	3.07298	-3.81111	2.47e-06	7.54e-06
RP1-86C11.7	ENSG00000272468	lincRNA	2.37414	-1.61847	2.02e-15	2.5e-14
RP11-1029J19.4	ENSG00000258919	lincRNA	2.26197	-4.04704	1.57e-05	4.2e-05
RP11-1038A11.1	ENSG00000255983	lincRNA	2.81061	-3.50055	2.71e-05	6.96e-05
RP11-1038A11.3	ENSG00000256417	lincRNA	3.54106	-1.96719	7.36e-07	2.46e-06
RP11-1041F24.1	ENSG00000258125	lincRNA	6.8427	-1.86302	2.47e-12	1.94e-11
RP11-1055B8.2	ENSG00000263154	lincRNA	2.53221	-3.93562	0.000255954	0.000552741
RP11-1055B8.4	ENSG00000262877	lincRNA	2.16271	0.976644	3.1e-18	5.43e-17
RP11-1055B8.9	ENSG00000275966	lincRNA	3.61642	-1.85341	2.27e-24	8.09e-23
RP11-1070N10.5	ENSG00000258927	lincRNA	3.83475	-3.11154	2.41e-08	1.03e-07
RP11-1070N10.7	ENSG00000270038	lincRNA	4.62106	-3.0541	3.2e-10	1.84e-09
RP11-1081M5.1	ENSG00000253369	lincRNA	4.85599	-2.95179	5.48e-06	1.58e-05
RP11-1081M5.2	ENSG00000260484	lincRNA	4.68891	-2.98769	1.36e-05	3.67e-05
RP11-108L7.15	ENSG00000273162	lincRNA	2.58154	-2.54301	2.66e-17	4.17e-16
RP11-109J4.1	ENSG00000253417	lincRNA	4.61695	-1.75212	7.55e-12	5.52e-11
RP11-109M17.2	ENSG00000270372	lincRNA	6.72352	-1.22735	7.83e-15	8.91e-14
RP11-109P6.2	ENSG00000253484	lincRNA	5.4771	-2.97677	4.98e-09	2.36e-08
RP11-10O22.1	ENSG00000241168	lincRNA	2.48858	-4.17218	0.00222199	0.00405056
RP11-1105O14.1	ENSG00000253270	lincRNA	2.8571	-3.71127	0.000277941	0.000595631
RP11-1109F11.3	ENSG00000271327	lincRNA	2.12536	-1.4679	5.46e-22	1.48e-20
RP11-1109F11.5	ENSG00000271259	lincRNA	2.10069	-3.15084	2.59e-13	2.33e-12
RP11-1109M24.5	ENSG00000264956	lincRNA	3.65057	-3.4686	2.17e-06	6.69e-06
RP11-1114I9.1	ENSG00000253659	lincRNA	2.97564	-4.17871	7.29e-07	2.44e-06
RP11-111M22.5	ENSG00000271757	lincRNA	2.24526	-3.91395	1.91e-10	1.14e-09
RP11-1124B17.1	ENSG00000264026	lincRNA	2.53769	-4.16558	9.85e-06	2.72e-05
RP11-1136G4.2	ENSG00000273615	lincRNA	2.70935	-4.09143	2.07e-06	6.4e-06
RP11-114H21.2	ENSG00000249803	lincRNA	6.00775	-1.95816	3.16e-13	2.81e-12
RP11-114M1.1	ENSG00000228561	lincRNA	2.26223	-3.28403	4.38e-06	1.29e-05
RP11-1151B14.1	ENSG00000276403	lincRNA	2.32961	-3.84609	0.00043641	0.000903
RP11-115N4.1	ENSG00000243144	lincRNA	3.13717	-2.71303	2.74e-09	1.36e-08
RP11-116D17.3	ENSG00000271579	lincRNA	2.10275	-3.19446	0.000408004	0.000849239
RP11-11N5.1	ENSG00000250829	lincRNA	3.92613	-2.9434	2.57e-07	9.25e-07
RP11-11N5.3	ENSG00000272218	lincRNA	3.10834	-3.68666	3.8e-05	9.51e-05
RP11-1246C19.1	ENSG00000273230	lincRNA	2.10424	0.350044	5.71e-28	2.9e-26
RP11-124N19.3	ENSG00000262198	lincRNA	2.97127	-3.9994	1.83e-05	4.83e-05
RP11-124N3.2	ENSG00000251487	lincRNA	3.13248	-4.20027	1.01e-05	2.8e-05
RP11-124N3.3	ENSG00000249174	lincRNA	3.78893	-3.94616	4.64e-07	1.6e-06
RP11-125O18.1	ENSG00000248491	lincRNA	2.52936	-4.08643	0.000512084	0.00104698
RP11-126O1.6	ENSG00000275418	lincRNA	2.51194	-2.58412	2.48e-05	6.4e-05
RP11-1275H24.2	ENSG00000272953	lincRNA	2.5417	-1.84916	5.32e-30	3.29e-28
RP11-127B16.1	ENSG00000220908	lincRNA	2.67565	-4.06332	0.000639969	0.00128549
RP11-128A17.2	ENSG00000274444	lincRNA	2.96179	-2.83681	3.24e-15	3.89e-14
RP11-128M1.1	ENSG00000226644	lincRNA	2.33829	0.207661	1.68e-19	3.43e-18
RP11-128P17.2	ENSG00000267051	lincRNA	3.36604	-4.09774	0.000119928	0.000274806
RP11-128P17.4	ENSG00000273119	lincRNA	3.25145	-4.13169	0.000363702	0.000764656
RP11-129M6.1	ENSG00000251363	lincRNA	2.42266	-1.23442	2.21e-05	5.75e-05
RP11-12K22.1	ENSG00000250775	lincRNA	3.64534	-4.00852	3.52e-07	1.24e-06
RP11-12L8.1	ENSG00000228127	lincRNA	3.49272	-3.89085	1.02e-06	3.32e-06
RP11-136I14.5	ENSG00000255689	lincRNA	2.11058	-2.15575	5.14e-10	2.86e-09
RP11-138I17.1	ENSG00000248869	lincRNA	3.52602	-4.05324	7.93e-06	2.22e-05
RP11-138J23.1	ENSG00000251026	lincRNA	7.28922	-1.00709	2e-25	8.15e-24
RP11-139I14.2	ENSG00000237390	lincRNA	3.63517	-2.77823	2.66e-12	2.08e-11
RP11-141J13.5	ENSG00000261863	lincRNA	3.08982	-4.00241	8.49e-05	0.000199675
RP11-143E21.3	ENSG00000276122	lincRNA	4.25031	-2.46898	0.000325003	0.000688095
RP11-145E17.2	ENSG00000223729	lincRNA	3.77579	-2.57973	0.000154806	0.000347287
RP11-145G20.1	ENSG00000248510	lincRNA	4.99793	-2.74215	7.04e-09	3.25e-08
RP11-148E17.1	ENSG00000258028	lincRNA	4.14739	-3.30829	3.22e-09	1.58e-08
RP11-14N7.2	ENSG00000232527	lincRNA	2.41176	-2.06635	1.19e-12	9.78e-12
RP11-150D5.2	ENSG00000260983	lincRNA	3.35273	-4.14059	1.87e-07	6.88e-07
RP11-150O12.3	ENSG00000254290	lincRNA	3.11568	-0.278725	5.33e-10	2.96e-09
RP11-153K16.2	ENSG00000115934	lincRNA	2.5007	-4.20142	0.000387071	0.000809447
RP11-159K7.2	ENSG00000250358	lincRNA	4.86343	-1.22934	8.61e-08	3.36e-07
RP11-15B24.4	ENSG00000232749	lincRNA	3.35091	-4.14392	3.12e-07	1.11e-06
RP11-15B24.5	ENSG00000228430	lincRNA	2.92295	-1.58385	4.68e-11	3.08e-10
RP11-161D15.1	ENSG00000250708	lincRNA	4.02076	-2.99342	4.33e-05	0.000107204
RP11-161D15.2	ENSG00000250043	lincRNA	3.26807	-3.94693	8.4e-05	0.00019773
RP11-161I6.2	ENSG00000263745	lincRNA	3.92254	-2.9998	1.77e-11	1.24e-10
RP11-164O23.7	ENSG00000243636	lincRNA	2.02227	-2.97184	4.51e-05	0.000111407
RP11-167N5.5	ENSG00000267834	lincRNA	2.03724	-3.27941	8.83e-12	6.39e-11
RP11-16E12.2	ENSG00000259772	lincRNA	2.54374	0.565799	1.35e-14	1.47e-13
RP11-172E9.2	ENSG00000230058	lincRNA	-3.29196	-1.88792	5.37e-23	1.62e-21
RP11-175K6.1	ENSG00000245812	lincRNA	2.72099	-2.04934	1.31e-23	4.32e-22
RP11-177F15.1	ENSG00000231877	lincRNA	3.72464	-3.01058	1.73e-07	6.41e-07
RP11-180C1.1	ENSG00000250038	lincRNA	6.18826	-1.96206	4.78e-11	3.14e-10
RP11-184D12.1	ENSG00000259639	lincRNA	3.17093	-4.07715	0.000102176	0.000237159
RP11-184E9.1	ENSG00000245662	lincRNA	2.52849	-2.83951	7.58e-05	0.000179844
RP11-184E9.2	ENSG00000260761	lincRNA	2.20812	-3.07029	0.00193699	0.00356997
RP11-184M15.1	ENSG00000248187	lincRNA	2.2649	-3.34032	2.12e-08	9.14e-08
RP11-187E13.1	ENSG00000258474	lincRNA	3.51578	-2.37699	1.89e-14	2.01e-13
RP11-190C22.8	ENSG00000272662	lincRNA	2.55696	-3.10299	2.04e-19	4.13e-18
RP11-190J1.3	ENSG00000224817	lincRNA	2.82216	-3.95468	0.000200803	0.000442344
RP11-191L9.4	ENSG00000224271	lincRNA	5.3201	-2.488	3.98e-14	4.04e-13
RP11-197K6.1	ENSG00000223812	lincRNA	4.22008	-2.93022	1.84e-05	4.85e-05
RP11-19E11.1	ENSG00000258910	lincRNA	4.78308	-1.86844	2.72e-09	1.35e-08
RP11-1C1.4	ENSG00000249396	lincRNA	4.32422	-2.10713	1.17e-05	3.19e-05
RP11-1C1.6	ENSG00000249166	lincRNA	4.16699	-3.25439	4.62e-05	0.000113928
RP11-1E22.1	ENSG00000249463	lincRNA	2.29106	-3.53652	2.28e-05	5.92e-05
RP11-1L9.1	ENSG00000226434	lincRNA	4.04335	-3.50843	1.51e-05	4.05e-05
RP11-1O10.1	ENSG00000259878	lincRNA	3.0488	-4.03035	3.44e-06	1.03e-05
RP11-202K23.1	ENSG00000233359	lincRNA	5.89086	-2.64545	1.44e-10	8.77e-10
RP11-204C23.1	ENSG00000225044	lincRNA	2.82364	-4.20877	0.000160379	0.000359022
RP11-205M3.3	ENSG00000248319	lincRNA	-2.01653	-1.22174	2.61e-10	1.52e-09
RP11-20D14.6	ENSG00000249790	lincRNA	3.16102	0.464418	2.24e-08	9.61e-08
RP11-20J15.2	ENSG00000237590	lincRNA	4.36916	-2.76631	5.09e-12	3.82e-11
RP11-211G23.1	ENSG00000259854	lincRNA	3.40687	-3.90968	0.00012911	0.000293923
RP11-211G23.2	ENSG00000260877	lincRNA	2.02768	-2.81029	0.00158809	0.00297149
RP11-218F4.1	ENSG00000260019	lincRNA	4.46031	-3.29691	3.47e-07	1.22e-06
RP11-232D9.3	ENSG00000230159	lincRNA	3.32982	-3.98868	0.000121962	0.000279032
RP11-242J7.1	ENSG00000254233	lincRNA	4.57945	1.59989	2.87e-15	3.47e-14
RP11-244B22.11	ENSG00000261800	lincRNA	3.88206	-3.50582	1.5e-05	4.01e-05
RP11-247C2.2	ENSG00000248540	lincRNA	3.05452	-3.13881	1.43e-10	8.7e-10
RP11-252E2.2	ENSG00000261058	lincRNA	-2.34596	-1.20003	1.3e-18	2.41e-17
RP11-255H23.4	ENSG00000267924	lincRNA	4.63283	-1.64241	4.1e-10	2.33e-09
RP11-25H12.1	ENSG00000249413	lincRNA	5.07542	-1.78299	8.28e-23	2.47e-21
RP11-260A9.6	ENSG00000264734	lincRNA	5.15322	-2.99974	9.38e-07	3.08e-06
RP11-260O18.1	ENSG00000239440	lincRNA	2.81036	-3.96851	0.000167731	0.000374397
RP11-262I2.2	ENSG00000224222	lincRNA	2.21126	-3.76546	3.39e-05	8.55e-05
RP11-264E20.2	ENSG00000270160	lincRNA	2.96204	-4.08524	1.91e-12	1.52e-11
RP11-267C16.1	ENSG00000227115	lincRNA	5.11699	-2.05947	2.44e-10	1.43e-09
RP11-268G12.1	ENSG00000228933	lincRNA	4.50525	-2.30166	5.22e-15	6.07e-14
RP11-268G12.3	ENSG00000242021	lincRNA	3.7801	-2.6432	1.22e-11	8.66e-11
RP11-269C23.5	ENSG00000277831	lincRNA	2.11369	-3.94457	1.75e-05	4.63e-05
RP11-276E17.2	ENSG00000234142	lincRNA	2.50306	-2.95204	1.82e-08	7.91e-08
RP11-276H19.2	ENSG00000269994	lincRNA	3.56912	-1.61983	1.79e-07	6.61e-07
RP11-277B15.3	ENSG00000272205	lincRNA	2.34547	-2.19772	4.56e-23	1.39e-21
RP11-279O17.1	ENSG00000261319	lincRNA	4.02788	-3.14535	1.92e-13	1.77e-12
RP11-27P7.1	ENSG00000254775	lincRNA	3.89212	-3.89692	0.000170488	0.000380061
RP11-280G9.1	ENSG00000251127	lincRNA	2.91012	-4.20123	4.34e-06	1.27e-05
RP11-281P23.2	ENSG00000249631	lincRNA	2.11324	-4.13172	1.88e-05	4.96e-05
RP11-282I1.1	ENSG00000230131	lincRNA	2.88959	-3.90163	1.31e-08	5.8e-08
RP11-284F21.11	ENSG00000272971	lincRNA	2.14483	-3.89054	0.000664044	0.00133048
RP11-284F21.9	ENSG00000272068	lincRNA	3.79324	1.20993	2.28e-17	3.61e-16
RP11-284G10.1	ENSG00000228714	lincRNA	7.27921	-1.48704	2.01e-16	2.83e-15
RP11-285G1.9	ENSG00000223462	lincRNA	2.02735	-3.72673	8.66e-08	3.38e-07
RP11-287D1.4	ENSG00000217702	lincRNA	2.28033	-2.74684	3.09e-10	1.79e-09
RP11-28H5.2	ENSG00000271983	lincRNA	2.5491	-3.7726	3.74e-12	2.87e-11
RP11-295M3.4	ENSG00000277639	lincRNA	-2.4709	-0.953071	2.2e-37	2.79e-35
RP11-297H3.3	ENSG00000233985	lincRNA	3.17673	-1.72144	1.14e-07	4.35e-07
RP11-298O21.2	ENSG00000240292	lincRNA	2.32671	-3.77653	6.45e-10	3.53e-09
RP11-298O21.7	ENSG00000244214	lincRNA	3.33292	-4.14783	3.11e-06	9.35e-06
RP11-299H22.6	ENSG00000261296	lincRNA	2.02098	-3.66439	8.8e-05	0.000206417
RP11-301G19.1	ENSG00000227706	lincRNA	4.85726	-2.24379	1.4e-05	3.77e-05
RP11-304L19.12	ENSG00000259780	lincRNA	2.27196	-3.81363	1.05e-07	4.06e-07
RP11-305B6.3	ENSG00000258969	lincRNA	3.64345	-4.01623	4.41e-07	1.53e-06
RP11-305F18.1	ENSG00000233928	lincRNA	4.25937	-3.7189	9.59e-08	3.72e-07
RP11-308B16.2	ENSG00000248783	lincRNA	5.3713	-2.8091	1.48e-12	1.2e-11
RP11-309L24.4	ENSG00000272899	lincRNA	2.84538	-0.231726	8.85e-18	1.48e-16
RP11-30J20.1	ENSG00000254101	lincRNA	3.41397	-0.299892	2.17e-08	9.31e-08
RP11-314B1.2	ENSG00000273301	lincRNA	5.99247	-0.84158	1.92e-09	9.76e-09
RP11-314D7.2	ENSG00000258123	lincRNA	2.18191	-4.19171	0.000322288	0.000682834
RP11-314D7.3	ENSG00000257682	lincRNA	2.53851	-3.91896	0.000125501	0.000286439
RP11-314M24.1	ENSG00000240241	lincRNA	6.02171	-2.144	3.98e-09	1.92e-08
RP11-314N14.1	ENSG00000250102	lincRNA	6.26511	-1.63674	8.88e-14	8.59e-13
RP11-317N12.1	ENSG00000253642	lincRNA	6.68707	-1.18625	6.77e-12	4.99e-11
RP11-318G21.4	ENSG00000233379	lincRNA	2.58465	-3.31166	6.42e-05	0.000154167
RP11-31K23.2	ENSG00000248762	lincRNA	3.20542	-4.17707	4.77e-06	1.39e-05
RP11-320G10.1	ENSG00000274840	lincRNA	2.60424	-2.87781	3.16e-05	8.01e-05
RP11-321G12.1	ENSG00000259459	lincRNA	2.27333	-3.59533	7.54e-06	2.12e-05
RP11-324L17.1	ENSG00000272551	lincRNA	2.29941	-4.13191	3.09e-05	7.84e-05
RP11-328J2.1	ENSG00000225546	lincRNA	7.77937	-0.169299	3.32e-20	7.33e-19
RP11-332J15.2	ENSG00000250060	lincRNA	5.64052	-2.4475	1.1e-11	7.91e-11
RP11-338N10.1	ENSG00000270171	lincRNA	3.02257	-3.52151	1.54e-06	4.86e-06
RP11-338N10.2	ENSG00000270035	lincRNA	2.61286	-3.23035	3.36e-06	1.01e-05
RP11-338N10.3	ENSG00000269978	lincRNA	3.20869	-2.92776	6.01e-09	2.81e-08
RP11-33A14.1	ENSG00000223930	lincRNA	3.0721	-3.36742	3.57e-06	1.06e-05
RP11-33H15.1	ENSG00000279750	lincRNA	2.886	-3.36552	5.9e-06	1.7e-05
RP11-348J12.5	ENSG00000279607	lincRNA	-2.0241	-3.59817	7.53e-12	5.51e-11
RP11-348J24.2	ENSG00000250049	lincRNA	4.19055	-2.15805	7.95e-19	1.51e-17
RP11-34F13.2	ENSG00000245719	lincRNA	2.6189	-3.81091	5.6e-08	2.26e-07
RP11-34P13.7	ENSG00000238009	lincRNA	2.07618	-3.17687	2.21e-05	5.76e-05
RP11-353N14.2	ENSG00000262772	lincRNA	3.00552	-1.8665	3.77e-12	2.89e-11
RP11-354K1.2	ENSG00000228792	lincRNA	2.11025	-3.12273	1.95e-06	6.06e-06
RP11-362K2.2	ENSG00000258231	lincRNA	3.59395	-3.56009	5.92e-06	1.7e-05
RP11-366H4.1	ENSG00000248370	lincRNA	3.55062	-3.69228	1.52e-05	4.07e-05
RP11-368I23.2	ENSG00000242268	lincRNA	3.9254	-3.20304	1.9e-09	9.65e-09
RP11-368I23.3	ENSG00000272797	lincRNA	3.79232	-3.95659	6.86e-10	3.74e-09
RP11-368L12.1	ENSG00000260658	lincRNA	2.65908	-4.17542	0.000431032	0.000893149
RP11-369E15.4	ENSG00000253147	lincRNA	-2.8206	-3.96824	3e-18	5.27e-17
RP11-37N22.1	ENSG00000214803	lincRNA	4.70406	-1.43372	2.6e-09	1.3e-08
RP11-381N20.2	ENSG00000249125	lincRNA	2.82704	-3.93354	1.14e-05	3.11e-05
RP11-382D12.2	ENSG00000271387	lincRNA	3.00689	-2.77904	5.25e-17	7.99e-16
RP11-383J24.1	ENSG00000253227	lincRNA	5.2645	-2.29357	3.86e-14	3.92e-13
RP11-384F7.2	ENSG00000239268	lincRNA	2.05268	-3.8163	0.0027297	0.0048915
RP11-384J4.2	ENSG00000258081	lincRNA	3.53186	-3.60339	7.53e-08	2.97e-07
RP11-38L15.2	ENSG00000229227	lincRNA	2.0716	-3.55717	2.85e-05	7.28e-05
RP11-38M8.1	ENSG00000273297	lincRNA	2.48828	-0.390314	1.15e-11	8.25e-11
RP11-394A14.2	ENSG00000219926	lincRNA	2.55847	-3.84888	8.5e-06	2.37e-05
RP11-394I13.2	ENSG00000271151	lincRNA	2.14197	-2.28432	7.35e-18	1.24e-16
RP11-396C23.2	ENSG00000225518	lincRNA	2.40893	-0.428968	1.22e-21	3.17e-20
RP11-397A16.1	ENSG00000267284	lincRNA	4.48066	-3.15525	3.5e-08	1.46e-07
RP11-399K21.13	ENSG00000273248	lincRNA	2.24319	-3.55264	5.45e-11	3.55e-10
RP11-3B12.5	ENSG00000224899	lincRNA	4.09421	-3.79751	2.75e-06	8.33e-06
RP11-3J1.1	ENSG00000248238	lincRNA	3.4546	-2.84663	4.55e-12	3.44e-11
RP11-400D2.2	ENSG00000251199	lincRNA	5.28066	-2.88631	1.51e-13	1.42e-12
RP11-401P9.4	ENSG00000261685	lincRNA	3.36119	2.32021	6.59e-12	4.86e-11
RP11-404O13.1	ENSG00000231666	lincRNA	3.75742	-3.24422	3.41e-27	1.63e-25
RP11-407A16.3	ENSG00000256732	lincRNA	5.77674	-1.46404	1.31e-09	6.86e-09
RP11-408B11.2	ENSG00000258815	lincRNA	2.94805	-2.86033	4.75e-06	1.39e-05
RP11-40E6.2	ENSG00000275248	lincRNA	2.13499	-4.09021	1.54e-07	5.77e-07
RP11-411K7.1	ENSG00000236740	lincRNA	2.10508	-2.5702	1.69e-07	6.26e-07
RP11-412P11.1	ENSG00000248837	lincRNA	3.65343	-2.81004	6.25e-07	2.11e-06
RP11-415J8.7	ENSG00000270115	lincRNA	2.26107	-3.76163	4.98e-12	3.74e-11
RP11-419J16.1	ENSG00000265554	lincRNA	3.24101	-3.62672	4.18e-06	1.23e-05
RP11-421P23.1	ENSG00000253199	lincRNA	-2.42752	-3.61255	2.2e-10	1.3e-09
RP11-427M20.1	ENSG00000251388	lincRNA	2.4951	-3.83762	1.51e-07	5.65e-07
RP11-428G2.1	ENSG00000235356	lincRNA	3.79696	-3.96178	1.09e-06	3.53e-06
RP11-430G17.3	ENSG00000271200	lincRNA	2.07531	-3.69713	1.22e-08	5.43e-08
RP11-431M3.1	ENSG00000254302	lincRNA	3.09829	-4.21855	9.82e-06	2.71e-05
RP11-432J24.5	ENSG00000226900	lincRNA	2.1234	-2.73179	2.84e-05	7.25e-05
RP11-433C9.2	ENSG00000224153	lincRNA	3.22095	-2.39784	2.8e-05	7.16e-05
RP11-434D9.2	ENSG00000249894	lincRNA	3.34767	-3.57854	3.29e-11	2.22e-10
RP11-434E6.4	ENSG00000277559	lincRNA	2.71161	-0.357248	1.55e-10	9.37e-10
RP11-436K8.1	ENSG00000231252	lincRNA	3.20056	-2.95216	2.84e-09	1.41e-08
RP11-439E19.7	ENSG00000235021	lincRNA	3.21042	-3.34106	1.34e-13	1.27e-12
RP11-43N5.1	ENSG00000255970	lincRNA	2.00749	-3.71884	2.82e-07	1.01e-06
RP11-440G9.1	ENSG00000236366	lincRNA	5.74111	-1.92667	4.13e-15	4.88e-14
RP11-443B7.2	ENSG00000237520	lincRNA	2.7071	-1.64032	4.83e-11	3.17e-10
RP11-445L6.3	ENSG00000234692	lincRNA	3.58165	-3.64513	2.14e-08	9.22e-08
RP11-445N18.5	ENSG00000227683	lincRNA	4.7995	-3.20396	3.4e-07	1.2e-06
RP11-445O3.2	ENSG00000248973	lincRNA	2.52795	-4.22023	0.000263019	0.000566186
RP11-445O3.3	ENSG00000260763	lincRNA	2.27732	-4.09257	0.000355326	0.000747901
RP11-445P17.8	ENSG00000224034	lincRNA	3.40766	-1.99454	1.23e-19	2.55e-18
RP11-445P19.3	ENSG00000272827	lincRNA	2.58249	-4.02845	0.00032664	0.000691282
RP11-44D19.1	ENSG00000253376	lincRNA	2.94577	-3.96004	0.000190708	0.000421527
RP11-44F21.5	ENSG00000260265	lincRNA	2.79798	-2.41518	9.93e-06	2.74e-05
RP11-44N12.5	ENSG00000271930	lincRNA	4.43022	-3.17156	2.02e-12	1.6e-11
RP11-451G4.2	ENSG00000240045	lincRNA	4.86569	-1.19129	8.32e-08	3.26e-07
RP11-452C8.1	ENSG00000248408	lincRNA	4.40096	-3.74657	3.58e-07	1.26e-06
RP11-459O1.2	ENSG00000234426	lincRNA	4.84865	-3.17279	1.47e-08	6.5e-08
RP11-461F11.3	ENSG00000259582	lincRNA	3.16971	-3.16255	5.3e-05	0.000129075
RP11-462G2.1	ENSG00000237643	lincRNA	5.67149	-1.93725	1.43e-10	8.69e-10
RP11-466F5.10	ENSG00000273365	lincRNA	2.63467	-2.57077	9.49e-08	3.69e-07
RP11-467L24.1	ENSG00000259846	lincRNA	2.50852	-4.22372	0.000633544	0.0012738
RP11-471M2.3	ENSG00000272046	lincRNA	3.77361	-2.9109	1.32e-09	6.87e-09
RP11-473A10.2	ENSG00000236648	lincRNA	2.70276	-4.18731	0.000991268	0.00192514
RP11-473E2.2	ENSG00000223795	lincRNA	2.90651	-4.06151	6.79e-05	0.000162236
RP11-475B2.1	ENSG00000261672	lincRNA	-2.48351	-4.06727	3.57e-18	6.21e-17
RP11-476K15.1	ENSG00000266602	lincRNA	3.09386	-0.854172	8.47e-09	3.87e-08
RP11-479J7.2	ENSG00000229588	lincRNA	2.21907	-4.13034	1.35e-07	5.09e-07
RP11-47P18.1	ENSG00000242828	lincRNA	3.13915	-2.84716	2.46e-06	7.53e-06
RP11-47P18.2	ENSG00000242781	lincRNA	3.88839	-3.76708	1.09e-08	4.9e-08
RP11-480A16.1	ENSG00000260261	lincRNA	2.19467	-1.06961	1.13e-27	5.57e-26
RP11-481J13.1	ENSG00000272180	lincRNA	2.21066	-4.17432	6.21e-06	1.78e-05
RP11-481J2.2	ENSG00000260186	lincRNA	2.17886	-3.55168	0.000478432	0.000983718
RP11-485F13.1	ENSG00000281566	lincRNA	5.58088	-2.46088	5.75e-12	4.28e-11
RP11-488I20.9	ENSG00000260073	lincRNA	3.60715	-3.86283	5.64e-05	0.000136692
RP11-48G14.1	ENSG00000261823	lincRNA	2.52765	-4.04178	1.68e-06	5.28e-06
RP11-490O24.2	ENSG00000223470	lincRNA	2.5385	-4.02882	0.000140959	0.000318899
RP11-493L12.5	ENSG00000257924	lincRNA	2.52891	-3.844	2.18e-07	7.93e-07
RP11-494H4.3	ENSG00000270178	lincRNA	2.42199	-3.97484	7.17e-10	3.9e-09
RP11-495P10.3	ENSG00000224481	lincRNA	2.28216	-3.66401	1.75e-10	1.05e-09
RP11-495P10.5	ENSG00000238107	lincRNA	7.76414	0.139963	3.09e-20	6.86e-19
RP11-495P10.6	ENSG00000234283	lincRNA	3.92073	-3.61287	2.53e-08	1.08e-07
RP11-495P10.7	ENSG00000244252	lincRNA	8.85362	1.17969	9.52e-25	3.56e-23
RP11-496D24.2	ENSG00000261121	lincRNA	3.01564	-3.97825	1.92e-07	7.05e-07
RP11-497G19.1	ENSG00000257883	lincRNA	3.01802	-1.71766	9.86e-10	5.25e-09
RP11-497G19.2	ENSG00000257654	lincRNA	4.03842	-3.08427	1.99e-09	1.01e-08
RP11-498C9.17	ENSG00000264735	lincRNA	2.55713	-4.0925	1.27e-06	4.08e-06
RP11-498P14.5	ENSG00000203279	lincRNA	2.52852	-1.16114	2.03e-13	1.87e-12
RP11-499F3.2	ENSG00000259692	lincRNA	2.96629	-3.2139	2.08e-06	6.42e-06
RP11-501O2.5	ENSG00000242440	lincRNA	3.9562	-3.53901	2.62e-06	7.97e-06
RP11-502M1.2	ENSG00000249425	lincRNA	2.73674	-3.65592	1.15e-05	3.13e-05
RP11-507B12.2	ENSG00000259616	lincRNA	2.13101	-3.15448	4.7e-05	0.000115684
RP11-509A17.3	ENSG00000258654	lincRNA	2.03782	-2.91441	1.19e-06	3.83e-06
RP11-511B23.1	ENSG00000257345	lincRNA	5.15322	-1.53911	1.77e-09	9.06e-09
RP11-519M16.1	ENSG00000246876	lincRNA	5.37283	-3.03601	5.49e-15	6.36e-14
RP11-527L4.2	ENSG00000261514	lincRNA	2.67433	-4.12318	5.04e-05	0.00012344
RP11-533E19.7	ENSG00000272906	lincRNA	2.49435	-1.44679	2.55e-30	1.65e-28
RP11-536P6.3	ENSG00000233179	lincRNA	5.9732	-2.1542	4.67e-06	1.36e-05
RP11-538D16.3	ENSG00000225982	lincRNA	2.05912	-4.17542	0.000226425	0.000493757
RP11-541F9.2	ENSG00000228215	lincRNA	5.59163	-2.61314	1.77e-08	7.71e-08
RP11-543D5.1	ENSG00000227947	lincRNA	3.10155	-3.31274	0.000119488	0.000273947
RP11-543G18.1	ENSG00000259503	lincRNA	2.53684	-3.90051	2.22e-06	6.83e-06
RP11-545D19.1	ENSG00000233571	lincRNA	3.17679	-4.19598	2.14e-06	6.61e-06
RP11-546K22.1	ENSG00000253844	lincRNA	2.52676	-2.45144	2.92e-07	1.04e-06
RP11-549K20.1	ENSG00000251273	lincRNA	3.19877	-2.72478	6.67e-06	1.9e-05
RP11-54H7.4	ENSG00000275216	lincRNA	2.851	-1.47235	0.00318397	0.00563856
RP11-54O7.18	ENSG00000273443	lincRNA	2.11974	-2.0953	1.79e-08	7.8e-08
RP11-552E20.1	ENSG00000227131	lincRNA	4.88902	-3.35243	3.69e-09	1.79e-08
RP11-552M14.1	ENSG00000249645	lincRNA	2.29857	-3.68592	0.000589343	0.00119071
RP11-555G19.1	ENSG00000255327	lincRNA	4.51023	-3.42491	6.38e-06	1.82e-05
RP11-556I14.1	ENSG00000248373	lincRNA	-2.46907	-3.19123	1.86e-06	5.81e-06
RP11-55L3.1	ENSG00000250791	lincRNA	4.82205	-2.95598	1.08e-05	2.96e-05
RP11-560J1.2	ENSG00000271888	lincRNA	2.21348	-1.47244	1.32e-23	4.35e-22
RP11-565A3.2	ENSG00000250590	lincRNA	5.47757	-2.77653	2.78e-11	1.9e-10
RP11-567G11.1	ENSG00000228952	lincRNA	2.86658	-2.1146	5.89e-08	2.37e-07
RP11-567N4.3	ENSG00000250735	lincRNA	3.01768	-4.15335	7.57e-06	2.13e-05
RP11-568A7.3	ENSG00000231720	lincRNA	2.47851	-2.87761	3.51e-05	8.84e-05
RP11-572O17.1	ENSG00000270195	lincRNA	2.5739	-1.32821	7.8e-28	3.93e-26
RP11-572O6.1	ENSG00000271973	lincRNA	2.23219	-3.03985	5.6e-16	7.4e-15
RP11-573D15.2	ENSG00000232233	lincRNA	2.32522	-3.25848	5.81e-10	3.21e-09
RP11-573G6.10	ENSG00000272366	lincRNA	2.32517	-4.06077	5.67e-09	2.67e-08
RP11-57A1.1	ENSG00000263680	lincRNA	4.22551	-1.46278	5.68e-14	5.63e-13
RP11-57A19.2	ENSG00000246465	lincRNA	2.17548	-2.91826	1.72e-07	6.39e-07
RP11-587P21.2	ENSG00000257893	lincRNA	6.68837	-0.589896	2.62e-12	2.05e-11
RP11-599B13.3	ENSG00000263427	lincRNA	3.27189	-4.06285	1.07e-06	3.48e-06
RP11-59H7.4	ENSG00000277144	lincRNA	2.09628	-3.0862	1.62e-11	1.14e-10
RP11-608O21.1	ENSG00000248515	lincRNA	5.6877	-2.25275	2.86e-18	5.04e-17
RP11-614F17.2	ENSG00000251676	lincRNA	4.55268	-2.51089	2.94e-07	1.05e-06
RP11-615J4.3	ENSG00000239311	lincRNA	3.76409	-3.95811	4.51e-06	1.32e-05
RP11-61O11.1	ENSG00000275016	lincRNA	2.78984	-3.91114	0.00117222	0.00224922
RP11-622J8.1	ENSG00000249111	lincRNA	4.43014	-3.62433	1.73e-07	6.4e-07
RP11-626G11.1	ENSG00000261357	lincRNA	2.12672	-3.61002	8.18e-11	5.18e-10
RP11-626P14.2	ENSG00000257185	lincRNA	4.12989	-3.63397	7.57e-10	4.1e-09
RP11-636O21.1	ENSG00000267413	lincRNA	4.36309	-3.27233	1.24e-10	7.63e-10
RP11-63A1.1	ENSG00000261886	lincRNA	2.77921	-3.46309	1.33e-14	1.46e-13
RP11-63E9.1	ENSG00000259828	lincRNA	3.43423	-3.32369	2.91e-07	1.04e-06
RP11-64C12.6	ENSG00000267247	lincRNA	2.14564	-3.99831	0.00092222	0.00180019
RP11-655G22.1	ENSG00000232353	lincRNA	3.90883	-3.88452	3.52e-07	1.24e-06
RP11-655M14.13	ENSG00000255318	lincRNA	2.23512	-1.72206	4.2e-07	1.46e-06
RP11-65J21.4	ENSG00000263257	lincRNA	3.01041	-2.45828	2.47e-07	8.93e-07
RP11-65J3.2	ENSG00000226355	lincRNA	2.00751	-4.07752	6.3e-05	0.000151556
RP11-663P9.1	ENSG00000250863	lincRNA	3.29195	-4.05329	6.3e-12	4.66e-11
RP11-676F20.1	ENSG00000254874	lincRNA	4.90113	-2.7916	1.31e-06	4.2e-06
RP11-680C21.1	ENSG00000264727	lincRNA	3.18844	-4.09322	1.48e-09	7.68e-09
RP11-680F20.10	ENSG00000260209	lincRNA	3.00002	-4.07406	2.53e-10	1.48e-09
RP11-685F15.1	ENSG00000251049	lincRNA	-4.21135	-2.95288	3.65e-25	1.43e-23
RP11-689C9.1	ENSG00000272461	lincRNA	2.22425	-3.94678	0.000232087	0.000505056
RP11-693J15.6	ENSG00000277738	lincRNA	4.25762	-2.87622	3.21e-07	1.14e-06
RP11-696F12.1	ENSG00000250971	lincRNA	2.81393	-4.05737	5.5e-05	0.000133771
RP11-6B4.1	ENSG00000243694	lincRNA	-2.05733	0.695594	5.56e-09	2.62e-08
RP11-6N13.1	ENSG00000251574	lincRNA	5.45708	-2.979	9.13e-19	1.72e-17
RP11-705O24.1	ENSG00000254119	lincRNA	2.01184	-4.13013	0.00064952	0.00130298
RP11-707A18.1	ENSG00000250125	lincRNA	2.77293	-2.40894	0.000998832	0.00193855
RP11-711C17.1	ENSG00000257587	lincRNA	4.38365	-3.48041	2.83e-07	1.01e-06
RP11-711D18.2	ENSG00000258435	lincRNA	2.04509	-3.80085	7.9e-08	3.11e-07
RP11-715J22.4	ENSG00000260874	lincRNA	2.08273	-2.69342	3.14e-13	2.79e-12
RP11-722M1.1	ENSG00000248215	lincRNA	4.29691	-3.37826	7.51e-07	2.51e-06
RP11-723O4.9	ENSG00000261159	lincRNA	2.22066	-0.758575	1.19e-17	1.95e-16
RP11-731F5.1	ENSG00000254140	lincRNA	2.36338	-4.08393	0.000634446	0.00127553
RP11-734I18.1	ENSG00000251129	lincRNA	3.37349	0.485458	6.34e-07	2.14e-06
RP11-738B7.1	ENSG00000242078	lincRNA	3.13605	-3.94044	9.17e-10	4.91e-09
RP11-757O6.1	ENSG00000264222	lincRNA	2.53083	-3.34159	6.17e-06	1.77e-05
RP11-760D2.11	ENSG00000261275	lincRNA	4.84499	-3.12197	1.44e-05	3.86e-05
RP11-760D2.5	ENSG00000233288	lincRNA	3.10602	-3.23505	3.09e-06	9.29e-06
RP11-766N7.3	ENSG00000255693	lincRNA	2.14537	-4.06718	1.89e-05	4.98e-05
RP11-76C10.5	ENSG00000256151	lincRNA	6.18992	-1.85901	1.3e-09	6.78e-09
RP11-774D14.1	ENSG00000251629	lincRNA	8.86976	0.549309	2.21e-20	5e-19
RP11-775G23.1	ENSG00000265217	lincRNA	5.07127	-3.22777	2.45e-08	1.05e-07
RP11-776H12.1	ENSG00000226476	lincRNA	5.13523	-1.59424	3.2e-13	2.84e-12
RP11-789C2.1	ENSG00000251598	lincRNA	2.13454	-2.74834	1.74e-05	4.61e-05
RP11-78F17.1	ENSG00000263551	lincRNA	3.23769	-3.94154	1.19e-07	4.56e-07
RP11-78L16.1	ENSG00000278630	lincRNA	5.55422	-2.4126	4.11e-14	4.16e-13
RP11-794G24.1	ENSG00000256443	lincRNA	2.00397	-2.68104	3.02e-08	1.27e-07
RP11-796E10.1	ENSG00000270460	lincRNA	4.42308	-2.47577	6.92e-14	6.79e-13
RP11-79N23.1	ENSG00000227885	lincRNA	2.50107	-2.9474	6.61e-12	4.88e-11
RP11-805L22.3	ENSG00000263567	lincRNA	4.66003	-3.25624	8.59e-06	2.4e-05
RP11-80F22.15	ENSG00000260857	lincRNA	3.09601	-4.22227	3.37e-06	1.01e-05
RP11-813F20.2	ENSG00000267674	lincRNA	-2.49357	-3.43069	2.34e-15	2.87e-14
RP11-815M8.1	ENSG00000238042	lincRNA	2.05304	-3.56988	0.000102081	0.000236957
RP11-81H14.1	ENSG00000273824	lincRNA	2.17247	-1.49527	4.35e-06	1.28e-05
RP11-81H14.2	ENSG00000251301	lincRNA	2.20305	1.84864	5.62e-07	1.92e-06
RP11-81H3.2	ENSG00000251138	lincRNA	8.00806	0.754173	8.99e-18	1.5e-16
RP11-834C11.5	ENSG00000250432	lincRNA	2.33963	-3.95001	1.4e-07	5.24e-07
RP11-83M16.5	ENSG00000249736	lincRNA	2.21275	-3.73643	3e-05	7.64e-05
RP11-844P9.2	ENSG00000248596	lincRNA	2.11595	0.476036	4.73e-10	2.65e-09
RP11-849I19.1	ENSG00000263146	lincRNA	3.00758	-3.96818	0.000870948	0.00170941
RP11-855O10.2	ENSG00000250230	lincRNA	2.04898	-4.12435	0.00117224	0.00224922
RP11-85G21.2	ENSG00000237189	lincRNA	4.10155	-3.63818	1.39e-06	4.41e-06
RP11-85I21.1	ENSG00000241884	lincRNA	4.38048	-2.66268	9.91e-15	1.11e-13
RP11-865I6.2	ENSG00000254337	lincRNA	2.71122	-3.95998	0.00146714	0.00276109
RP11-883A18.3	ENSG00000265728	lincRNA	2.53489	-3.50086	3.78e-06	1.12e-05
RP11-89K21.1	ENSG00000259439	lincRNA	7.233	-0.667941	1.35e-16	1.94e-15
RP11-89M20.2	ENSG00000253524	lincRNA	3.69388	-3.98635	2.2e-06	6.77e-06
RP11-89N17.1	ENSG00000173862	lincRNA	-2.05522	-4.00351	4.13e-23	1.26e-21
RP11-91I20.2	ENSG00000254869	lincRNA	2.45906	-3.96	4.38e-11	2.89e-10
RP11-91K8.5	ENSG00000272832	lincRNA	2.52628	-3.59586	1.59e-10	9.59e-10
RP11-923I11.5	ENSG00000259887	lincRNA	2.27006	-2.57829	8.29e-17	1.23e-15
RP11-92G12.3	ENSG00000260088	lincRNA	2.31445	-1.78202	2.07e-08	8.94e-08
RP11-932O9.10	ENSG00000269974	lincRNA	2.3209	-2.69102	8.36e-17	1.24e-15
RP11-93G5.1	ENSG00000274317	lincRNA	2.53291	-2.40185	1.97e-06	6.11e-06
RP11-94B19.6	ENSG00000266743	lincRNA	3.18242	-3.92578	1.01e-06	3.29e-06
RP11-94B19.7	ENSG00000265717	lincRNA	3.71231	-3.54754	2.64e-09	1.31e-08
RP11-94I2.4	ENSG00000274372	lincRNA	2.72335	-2.50833	1.02e-11	7.34e-11
RP11-94P11.4	ENSG00000254998	lincRNA	3.8195	-3.93858	2.98e-10	1.73e-09
RP11-95M15.1	ENSG00000230533	lincRNA	3.47359	-1.30201	2.03e-13	1.86e-12
RP11-95P13.2	ENSG00000238232	lincRNA	3.51929	-3.45723	1.35e-05	3.65e-05
RP11-962G15.1	ENSG00000253363	lincRNA	6.59594	-1.87217	2.86e-14	2.97e-13
RP11-96A15.1	ENSG00000278464	lincRNA	2.14567	-1.07415	7.64e-07	2.55e-06
RP11-96B2.1	ENSG00000255325	lincRNA	2.86427	-1.86494	2.37e-10	1.39e-09
RP11-96P7.1	ENSG00000250514	lincRNA	2.46231	-3.76655	0.000109941	0.00025358
RP11-973F15.2	ENSG00000263443	lincRNA	2.93463	-2.87272	1.17e-11	8.35e-11
RP11-98D18.17	ENSG00000269489	lincRNA	2.20728	-3.37327	1.07e-13	1.02e-12
RP11-98G7.1	ENSG00000236947	lincRNA	2.38903	-0.882181	7.26e-18	1.22e-16
RP11-99L13.2	ENSG00000259126	lincRNA	2.36628	-3.96516	5.09e-06	1.48e-05
RP13-16H11.2	ENSG00000227932	lincRNA	3.73923	-3.6334	3.97e-05	9.91e-05
RP13-192B19.2	ENSG00000260585	lincRNA	2.60922	-4.02519	1.66e-09	8.54e-09
RP13-379L11.2	ENSG00000203971	lincRNA	2.24424	-3.71385	6.84e-06	1.94e-05
RP13-516M14.4	ENSG00000265692	lincRNA	3.1593	-2.00385	1.71e-17	2.74e-16
RP13-714J12.1	ENSG00000274373	lincRNA	2.42634	-1.95523	4.09e-06	1.21e-05
RP13-735L24.1	ENSG00000260423	lincRNA	2.13259	-1.75862	1.09e-14	1.21e-13
RP13-870H17.3	ENSG00000254872	lincRNA	2.24873	-0.313707	5.11e-05	0.000124932
RP13-977J11.8	ENSG00000256312	lincRNA	2.03882	-3.82485	0.000293333	0.000625563
RP3-326I13.1	ENSG00000224294	lincRNA	4.74459	-3.15168	1.68e-07	6.23e-07
RP3-332B22.1	ENSG00000236013	lincRNA	2.82467	-2.81046	9.73e-06	2.69e-05
RP3-446N13.5	ENSG00000275212	lincRNA	5.18125	-0.779042	5.94e-10	3.27e-09
RP3-460G2.2	ENSG00000234147	lincRNA	2.57169	-0.655935	7.07e-08	2.81e-07
RP4-536B24.4	ENSG00000260498	lincRNA	2.00306	-3.83874	2.52e-07	9.1e-07
RP4-565E6.1	ENSG00000227733	lincRNA	3.78591	-0.0965086	5.14e-15	5.99e-14
RP4-568F9.6	ENSG00000230010	lincRNA	2.4449	-3.86527	0.000122309	0.000279783
RP4-594A5.1	ENSG00000272328	lincRNA	3.26314	-4.0477	5.52e-07	1.89e-06
RP4-616B8.5	ENSG00000274825	lincRNA	3.06115	-1.59793	1.46e-26	6.51e-25
RP4-655J12.4	ENSG00000233154	lincRNA	2.50484	-2.24473	1.49e-14	1.61e-13
RP4-660H19.1	ENSG00000225087	lincRNA	4.04891	-3.52798	1.51e-07	5.64e-07
RP4-715N11.2	ENSG00000232294	lincRNA	2.17727	-3.93177	0.000222002	0.0004853
RP4-765H13.1	ENSG00000255778	lincRNA	2.30974	-4.23157	0.00240066	0.00435039
RP4-781K5.4	ENSG00000228044	lincRNA	2.30721	-2.4113	3.91e-06	1.16e-05
RP4-781K5.5	ENSG00000241475	lincRNA	4.84803	-3.40336	4.99e-09	2.37e-08
RP4-794I6.4	ENSG00000277287	lincRNA	2.24242	-1.86694	7.92e-11	5.03e-10
RP4-806M20.4	ENSG00000268649	lincRNA	2.59065	-3.4682	3.12e-07	1.11e-06
RP4-809F18.1	ENSG00000255595	lincRNA	2.63626	-3.60317	0.000997785	0.00193665
RP4-813D12.3	ENSG00000226308	lincRNA	2.98898	-4.13428	0.000274257	0.000588336
RP5-1050E16.2	ENSG00000226206	lincRNA	2.03678	-2.60804	0.00016174	0.00036171
RP5-1051H14.2	ENSG00000228636	lincRNA	2.62915	-4.20727	0.000607227	0.00122438
RP5-1056H1.2	ENSG00000278192	lincRNA	2.53782	-2.18023	5.09e-09	2.41e-08
RP5-1139I1.1	ENSG00000230392	lincRNA	2.21206	-4.05312	3.4e-05	8.56e-05
RP5-1158E12.3	ENSG00000231566	lincRNA	3.07065	-3.79041	1.18e-11	8.43e-11
RP5-1166F10.1	ENSG00000235054	lincRNA	2.88268	-3.87322	0.000352591	0.00074257
RP5-1185K9.1	ENSG00000238034	lincRNA	3.32513	-4.03874	0.000526966	0.00107465
RP5-1198O20.4	ENSG00000230615	lincRNA	2.01629	-1.95884	4.58e-12	3.46e-11
RP5-839B4.8	ENSG00000243961	lincRNA	2.97768	-3.12746	9.25e-09	4.2e-08
RP5-856G1.1	ENSG00000270937	lincRNA	2.51685	-3.58777	3.05e-05	7.76e-05
RP5-856G1.2	ENSG00000176515	lincRNA	2.08981	-3.77683	9.57e-05	0.000222974
RP5-858B6.1	ENSG00000225656	lincRNA	3.39247	-2.72516	4.64e-13	4.03e-12
RP5-881P19.7	ENSG00000276255	lincRNA	2.13952	-3.95631	1.26e-08	5.63e-08
RP5-884M6.1	ENSG00000228742	lincRNA	4.53343	-2.90959	1.44e-08	6.37e-08
RP5-905G11.3	ENSG00000233625	lincRNA	3.62796	-3.10425	5.96e-08	2.39e-07
RP5-907D15.4	ENSG00000268941	lincRNA	3.63856	-3.68497	1.72e-09	8.81e-09
RP5-942I16.1	ENSG00000234215	lincRNA	2.06717	-3.86207	1.59e-07	5.95e-07
RP5-952N6.1	ENSG00000229051	lincRNA	3.22461	-4.16534	9.06e-06	2.52e-05
RP5-965G21.4	ENSG00000274414	lincRNA	2.13364	-1.97051	6.23e-14	6.14e-13
RP5-978I12.1	ENSG00000260951	lincRNA	6.38788	-1.11703	1.25e-07	4.75e-07
RP5-984P4.6	ENSG00000278041	lincRNA	3.77707	-3.60948	5.05e-11	3.3e-10
RP6-114E22.1	ENSG00000266869	lincRNA	3.31274	-3.94339	4.14e-06	1.22e-05
RP6-65G23.3	ENSG00000259153	lincRNA	2.08259	-0.726869	1.42e-21	3.68e-20
SACS-AS1	ENSG00000229558	lincRNA	6.58291	-1.34849	9.26e-09	4.2e-08
SCHLAP1	ENSG00000281131	lincRNA	3.62019	-3.79828	8.84e-06	2.46e-05
SFTA1P	ENSG00000225383	lincRNA	5.60713	-1.80895	1.8e-47	5.76e-45
SNHG24	ENSG00000271417	lincRNA	3.19224	-2.75393	7.84e-06	2.2e-05
SOX21-AS1	ENSG00000227640	lincRNA	3.55594	-2.59713	2.03e-07	7.43e-07
SPATA3-AS1	ENSG00000238062	lincRNA	2.70139	-2.73465	5.97e-13	5.1e-12
SRGAP3-AS4	ENSG00000235830	lincRNA	2.67179	-3.84032	0.000150343	0.000338131
TEX41	ENSG00000226674	lincRNA	3.32108	0.934863	2.43e-16	3.38e-15
U47924.27	ENSG00000257084	lincRNA	2.50894	-3.25482	0.00133211	0.00252832
U47924.32	ENSG00000275703	lincRNA	2.10436	-3.24601	7.29e-13	6.16e-12
U73166.2	ENSG00000230454	lincRNA	2.2162	-1.16739	1.39e-22	4.05e-21
U95743.1	ENSG00000262267	lincRNA	2.7589	-3.77328	3.56e-05	8.94e-05
WASIR2	ENSG00000231439	lincRNA	2.16469	-3.57914	2.85e-07	1.02e-06
XX-C2158C6.3	ENSG00000225532	lincRNA	4.9491	-2.21748	3.24e-15	3.9e-14
XX-CR54.1	ENSG00000229703	lincRNA	4.18363	-2.0359	2.28e-06	6.99e-06
XXbac-BPG170G13.32	ENSG00000272236	lincRNA	2.25483	-3.36867	3.82e-08	1.58e-07
XXyac-YX155B6.5	ENSG00000232265	lincRNA	2.05721	-3.1234	3.8e-06	1.13e-05
XXyac-YX65C7_A.3	ENSG00000233085	lincRNA	3.32832	-3.75687	1.45e-08	6.39e-08
ZNF385D-AS2	ENSG00000223351	lincRNA	3.62549	-3.64523	0.00231373	0.00420269
ZNF883	ENSG00000228623	lincRNA	2.84471	-0.0487276	1.81e-14	1.94e-13
AC004538.3	ENSG00000230333	processed_transcript	-2.30401	-0.176443	4.96e-18	8.53e-17
AC004870.4	ENSG00000223829	processed_transcript	5.97789	-2.36745	4.68e-10	2.63e-09
AC006050.2	ENSG00000231421	processed_transcript	4.8621	-2.45031	1.28e-06	4.1e-06
AC104389.28	ENSG00000167355	processed_transcript	2.3469	-2.60517	3.21e-05	8.12e-05
AL035610.1	ENSG00000232079	processed_transcript	4.88879	-1.09344	4.97e-09	2.36e-08
AL078471.5	ENSG00000273840	processed_transcript	3.5316	-3.94781	5.7e-07	1.94e-06
CTA-299D3.8	ENSG00000281732	processed_transcript	2.6597	-3.88691	0.0010496	0.00202931
CTD-2228K2.7	ENSG00000225138	processed_transcript	2.16288	3.4118	8.23e-14	8e-13
CTD-2561J22.5	ENSG00000268119	processed_transcript	2.49499	-0.874456	1.67e-11	1.17e-10
CTD-2649C14.2	ENSG00000274460	processed_transcript	2.44508	-1.13572	2.49e-33	2.2e-31
DUXAP8	ENSG00000206195	processed_transcript	3.15646	-0.467461	3.44e-21	8.52e-20
FAM230C	ENSG00000279516	processed_transcript	5.96152	-2.13471	4.22e-10	2.39e-09
GPR1-AS	ENSG00000279220	processed_transcript	5.04042	-1.37191	4.29e-07	1.49e-06
HOXC-AS2	ENSG00000250133	processed_transcript	3.94548	-2.85526	6.59e-11	4.24e-10
HOXC-AS3	ENSG00000251151	processed_transcript	2.94521	-4.10607	0.000105183	0.000243388
LBX1-AS1	ENSG00000227128	processed_transcript	3.843	-3.93509	1.6e-07	5.97e-07
LEF1-AS1	ENSG00000232021	processed_transcript	3.79219	-2.5787	2.4e-20	5.42e-19
LHFPL3-AS1	ENSG00000226869	processed_transcript	2.70121	-3.82103	3.6e-05	9.04e-05
LHFPL3-AS2	ENSG00000225329	processed_transcript	2.41199	-0.196681	1.22e-05	3.3e-05
LINC00173	ENSG00000196668	processed_transcript	2.08975	-2.44794	3.47e-11	2.33e-10
LINC00689	ENSG00000231419	processed_transcript	3.48464	-1.12136	2.76e-08	1.17e-07
LINC01105	ENSG00000232044	processed_transcript	2.72892	-3.50214	0.000628751	0.00126451
LINC01121	ENSG00000205054	processed_transcript	4.24731	-2.30229	7.62e-18	1.28e-16
LINC01158	ENSG00000233639	processed_transcript	2.48372	-4.26166	0.00181837	0.00336823
LINC01517	ENSG00000232624	processed_transcript	2.43941	-4.03459	0.000276754	0.000593303
MIR663AHG	ENSG00000227195	processed_transcript	6.21145	-1.66292	4.98e-11	3.26e-10
NPSR1-AS1	ENSG00000197085	processed_transcript	6.42699	-0.00917553	2.2e-20	4.99e-19
RMST	ENSG00000255794	processed_transcript	3.69019	-1.45327	1.58e-12	1.27e-11
RNF144A-AS1	ENSG00000228203	processed_transcript	2.81136	-1.19693	2.66e-11	1.82e-10
RP11-1012E15.2	ENSG00000259868	processed_transcript	3.12141	-2.4178	4.39e-09	2.1e-08
RP11-103J17.2	ENSG00000261761	processed_transcript	6.20847	-1.98647	6.45e-13	5.48e-12
RP11-169F17.1	ENSG00000263711	processed_transcript	3.4798	1.0157	3.46e-06	1.03e-05
RP11-216L13.19	ENSG00000273066	processed_transcript	2.34039	-0.106578	8.82e-14	8.53e-13
RP11-363N22.3	ENSG00000205740	processed_transcript	2.42863	-2.50246	1.76e-19	3.58e-18
RP11-402P6.9	ENSG00000237265	processed_transcript	7.88091	-0.933317	2.98e-13	2.66e-12
RP11-414J4.2	ENSG00000261606	processed_transcript	3.38824	-4.01	1.83e-06	5.73e-06
RP11-527N22.1	ENSG00000253123	processed_transcript	2.22148	-1.23516	4.32e-13	3.77e-12
RP11-657O9.1	ENSG00000240086	processed_transcript	2.69302	-3.76233	6.31e-05	0.000151771
RP11-8L2.1	ENSG00000250546	processed_transcript	3.51817	-3.7014	9.87e-06	2.73e-05
RP11-94C24.8	ENSG00000250286	processed_transcript	3.12415	-3.48972	1.68e-16	2.38e-15
RP11-96H17.1	ENSG00000261502	processed_transcript	2.61346	-3.16721	0.000391083	0.000816909
RP4-545L17.12	ENSG00000274269	processed_transcript	2.28308	-3.61869	2.18e-07	7.95e-07
RP5-890E16.2	ENSG00000263412	processed_transcript	2.8087	-0.851738	2.65e-37	3.33e-35
SLC7A11-AS1	ENSG00000250033	processed_transcript	3.75207	-2.83978	2.54e-10	1.49e-09
SNHG4	ENSG00000281398	processed_transcript	2.43917	-0.547528	4.75e-20	1.03e-18
SSTR5-AS1	ENSG00000261713	processed_transcript	6.44752	2.23503	1.75e-12	1.4e-11
TCL6	ENSG00000187621	processed_transcript	2.85047	-1.43195	3.54e-09	1.73e-08
WFDC21P	ENSG00000261040	processed_transcript	2.84264	0.80239	7.52e-11	4.8e-10
ZFPM2-AS1	ENSG00000251003	processed_transcript	4.1226	1.37845	2.13e-17	3.39e-16
AC011754.1	ENSG00000224879	sense_overlapping	4.49893	-3.58723	4.55e-07	1.57e-06
AC079613.1	ENSG00000223523	sense_overlapping	3.65861	-2.81349	5.93e-07	2.02e-06
LINC00189	ENSG00000215533	sense_overlapping	2.07559	-0.82926	3.68e-07	1.29e-06
RP11-196G18.22	ENSG00000261716	sense_overlapping	2.18137	2.32819	1.73e-33	1.55e-31
RP11-320H14.1	ENSG00000260878	sense_overlapping	3.33483	-2.69059	0.000406335	0.000846364
RP11-529E10.6	ENSG00000261643	sense_overlapping	2.33893	-1.10824	5.77e-23	1.74e-21
RP11-731J8.2	ENSG00000260918	sense_overlapping	2.71385	-3.25863	4.31e-07	1.5e-06
RP11-91H12.4	ENSG00000250820	sense_overlapping	3.4704	-3.98436	8.23e-08	3.23e-07
RP5-912I13.1	ENSG00000260426	sense_overlapping	5.85442	-2.70566	1.94e-09	9.82e-09
