# Supplementary material for: Construction of a Ferroptosis-Related Nine-lncRNA Signature for Predicting Prognosis and Immune Response in Hepatocellular Carcinoma
Source: Front Immunol. 2021 Sep 17;12:719175. doi: 10.3389/fimmu.2021.719175 (PMC8484522; doi:10.3389/fimmu.2021.719175)
Supplement: Supplementary file 9 [file Table_5.xlsx]

## Sheet: lncRNAgene pearson结果 - R大于0.5
	ACSL4	FANCD2	G6PD	MT1G	NQO1	PTGS2	SLC7A11
CTD.2510F5.4	0.0355101	0.680885	0.38856	-0.126734	0.00858385	-0.134786	0.0838662
C2orf48	-0.0158121	0.614337	0.20943	-0.0636678	0.0374919	-0.113896	-0.0309463
CTD.2116N20.1	0.108429	0.587821	0.275833	-0.0891605	0.0219915	-0.114415	0.000348252
DDX11.AS1	0.0413238	0.555898	0.299037	-0.127462	0.0409122	-0.164337	0.03863
AC069277.2	0.000695615	0.537794	0.164077	-0.0673056	0.0183959	-0.0777736	0.05264
RP11.932O9.10	0.0548131	0.525634	0.213137	-0.0875943	-0.0252184	-0.115365	-0.00940688
LINC01224	0.0931133	0.524531	0.235912	-0.0319479	0.0137019	-0.149857	0.0220497
RP11.739N20.2	-0.00652811	0.522406	0.230179	-0.111794	0.0530738	-0.128291	0.0757031
RP6.65G23.3	-0.0257566	0.510634	0.34425	-0.114431	0.212858	-0.165137	0.135745
CTD.2008L17.2	0.0312769	0.507976	0.237862	-0.0799321	-0.01091	-0.061614	0.0595879
CTD.2561J22.5	-0.0242047	0.506733	0.103751	-0.0768933	-0.0573502	-0.0992597	-0.0353464
RP11.47P18.1	-0.0137605	0.504184	0.175305	-0.0798736	0.00321459	-0.0950516	0.0128542
LINC01572	-0.0810063	0.503735	0.366858	-0.116117	0.164973	-0.0472127	0.117274
DEPDC1.AS1	0.0112423	0.501764	0.174515	-0.0612307	0.0339841	-0.0667111	0.0392065
ZFPM2.AS1	0.151143	0.16542	0.552653	-0.0570995	0.414562	-0.0654714	0.27136
RP11.280G9.1	0.00578171	0.158631	0.54182	-0.0464484	0.188727	0.0157054	0.184593
LINC01508	0.0422936	0.118596	0.519707	-0.0432885	0.243526	-0.00531703	0.311395
CTD.2033A16.3	0.0440197	0.017295	0.318658	-0.035176	0.735853	-0.0988406	0.230102
LINC00942	-0.0471227	0.0865791	0.352753	-0.0285396	0.523675	-0.035008	0.28726
RP11.295M3.4	-0.165844	-0.178615	-0.105902	0.136494	-0.0700134	0.692078	-0.0724647
LINC01231	-0.0599598	-0.0471643	-0.0425777	-0.0332505	-0.0233028	-0.0564457	0.609614
RP11.314B1.2	-0.0703117	0.0133204	0.0893008	-0.0400061	0.175015	-0.0447787	0.608983
RP11.490O24.2	-0.0618015	-0.0363944	0.00457753	-0.0263953	0.0113944	-0.0402788	0.600622
AC092652.1	-0.0669916	-0.00482246	-0.0331985	-0.0298276	-0.0278794	-0.0328127	0.518318
