# Supplementary material for: Construction of a Ferroptosis-Related Nine-lncRNA Signature for Predicting Prognosis and Immune Response in Hepatocellular Carcinoma
Source: Front Immunol. 2021 Sep 17;12:719175. doi: 10.3389/fimmu.2021.719175 (PMC8484522; doi:10.3389/fimmu.2021.719175)
Supplement: Supplementary file 10 [file Table_6.xlsx]

## Sheet: 24 lncrna DE上下调
ID	ENSG.ID	Note	logFC	logCPM	PValue	FDR
RP11-295M3.4	ENSG00000277639	lincRNA	-2.4709	-0.953071	2.2e-37	2.79e-35
RP6-65G23.3	ENSG00000259153	lincRNA	2.08259	-0.726869	1.42e-21	3.68e-20
LINC01572	ENSG00000261008	lincRNA	2.19297	-2.34971	1.74e-14	1.86e-13
RP11-932O9.10	ENSG00000269974	lincRNA	2.3209	-2.69102	8.36e-17	1.24e-15
C2orf48	ENSG00000163009	lincRNA	2.35825	-1.88191	1.39e-14	1.52e-13
CTD-2561J22.5	ENSG00000268119	processed_transcript	2.49499	-0.874456	1.67e-11	1.17e-10
RP11-490O24.2	ENSG00000223470	lincRNA	2.5385	-4.02882	0.000140959	0.000318899
CTD-2510F5.4	ENSG00000265415	antisense	2.69461	-0.935555	7.16e-21	1.72e-19
DDX11-AS1	ENSG00000245614	antisense	2.83697	-1.22456	1.37e-35	1.44e-33
CTD-2116N20.1	ENSG00000250081	lincRNA	2.84084	-3.36349	1.33e-14	1.46e-13
RP11-280G9.1	ENSG00000251127	lincRNA	2.91012	-4.20123	4.34e-06	1.27e-05
RP11-739N20.2	ENSG00000226330	antisense	3.12341	-1.53861	1.92e-31	1.4e-29
RP11-47P18.1	ENSG00000242828	lincRNA	3.13915	-2.84716	2.46e-06	7.53e-06
CTD-2008L17.2	ENSG00000206129	lincRNA	3.18515	-1.71321	5.97e-08	2.4e-07
DEPDC1-AS1	ENSG00000234264	antisense	3.21385	-3.89764	9.91e-11	6.2e-10
CTD-2033A16.3	ENSG00000262136	antisense	3.5472	-2.68928	4.41e-11	2.91e-10
AC092652.1	ENSG00000231758	antisense	3.56958	-3.80797	1.52e-05	4.07e-05
LINC01508	ENSG00000231107	lincRNA	3.93019	-1.86921	8.23e-06	2.3e-05
ZFPM2-AS1	ENSG00000251003	processed_transcript	4.1226	1.37845	2.13e-17	3.39e-16
LINC01224	ENSG00000269416	lincRNA	4.55861	-0.696711	5.65e-16	7.45e-15
LINC01231	ENSG00000236511	lincRNA	4.93508	-3.34085	6.97e-07	2.34e-06
AC069277.2	ENSG00000189229	lincRNA	5.12945	-2.08752	3.2e-12	2.47e-11
RP11-314B1.2	ENSG00000273301	lincRNA	5.99247	-0.84158	1.92e-09	9.76e-09
LINC00942	ENSG00000249628	lincRNA	7.04247	1.46352	1.2e-14	1.32e-13
