# Supplementary material for: Construction of a Ferroptosis-Related Nine-lncRNA Signature for Predicting Prognosis and Immune Response in Hepatocellular Carcinoma
Source: Front Immunol. 2021 Sep 17;12:719175. doi: 10.3389/fimmu.2021.719175 (PMC8484522; doi:10.3389/fimmu.2021.719175)
Supplement: Supplementary file 11 [file Table_7.xlsx]

## Sheet: dev
ID	bmi	age_at_index	gender	death	follow	ajcc_pathologic_m	ajcc_pathologic_n	ajcc_pathologic_stage	ajcc_pathologic_t	ajcc_staging_system_edition	tumor_stage	CTD.2033A16.3	CTD.2116N20.1	CTD.2510F5.4	DDX11.AS1	LINC00942	LINC01224	LINC01231	LINC01508	ZFPM2.AS1
BCA216	56.1422	62	female	0	3.70137	M0	NX	Stage IIIA	T3	6th	stage iiia	1.81783	24.1993	45.031	16.6257	6.95239	54.6632	0	0	1.18557
BCA3KG	25.3155	68	female	0	1.86301	M0	N0	Stage II	T2	7th	stage ii	0	20.0124	53.1793	29.416	0	173.335	0	0	97.8478
BCA69H	23.3887	64	male	0	1.21644	M0	NX	Stage II	T2	7th	stage ii	29.8968	3.35463	24.5411	105.658	1.14611	64.6122	0.0225317	0.0275333	32.3689
BCA69I	29.321	69	male	0	1.06027	M0	N0	Stage I	T1	7th	stage i	0.0594079	1.33869	1.35247	1.35329	1.34601	0.0680415	0.0519338	0.0645933	10.2599
BCA8YO	25.6055	66	female	0	1.53973	M0	N0	Stage IIIC	T4	7th	stage iiic	0	9.90247	98.8703	38.4773	167.2	44.3855	0	4.06893	229.038
BDA3EP	25.1559	75	female	0	1.12055	M0	N0	Stage I	T1	7th	stage i	0	0	8.42585	9.36585	29.0698	3.73359	0.921783	0.919928	300.322
BDA3ER	31.4056	62	male	0	3.05479	MX	NX	Stage II	T2	7th	stage ii	13.2828	0.0215077	10.0277	10.0252	2844.55	0.027748	0.0216741	2.2558	111.058
CCA7IH	18.2857	58	male	0	1	M0	N0	Stage IIIA	T3	6th	stage iiia	46.7803	0.702363	9.8937	8.36169	1.46881	1.4629	0	0	22.1547
CCA7II	18.424	54	male	0	1.09315	M0	N0	Stage IIIA	T3	6th	stage iiia	0.573286	7.52118	76.7608	72.1586	1.91958	176.567	0	0	193.177
CCA7IJ	19.8347	56	male	0	1.04658	M0	N0	Stage II	T2	6th	stage ii	13.4502	0.982434	189.642	74.6662	1133.66	4.27549	0.981309	0	195.226
DDA113	23.6128	55	female	0	6.64384	M0	N0	Stage II	T2	6th	stage ii	4.11755	1.31692	40.5036	28.6165	2.70356	0.611729	0	0	44.5416
DDA118	26.2596	77	female	0	9.41644	M0	N0	Stage II	T2	6th	stage ii	0	0	25.022	8.76276	2.87201	13.9215	0	0	4.34314
DDA11C	35.5532	69	male	0	1.8137	M0	N0	Stage I	T1	6th	stage i	0	0	20.4924	16.2399	1.33678	1.32965	0	0	9.11891
DDA1EA	33.305	68	male	0	6.61644	M0	N0	Stage II	T2	5th	stage ii	2.66609	0	40.433	14.3475	0	0	0	0	125.728
DDA1EB	21.1927	72	female	0	5.52603	M0	N0	Stage I	T1	5th	stage i	0.0070496	1.03973	11.3556	7.23024	1.04002	15.4811	0.0062635	0.00758	6.19844
DDA1EC	20.2848	20	female	0	1.64932	M0	N0	Stage I	T1	6th	stage i	1.7467	1.13957	19.1612	14.1882	2.99405	17.8981	0	0	2.99358
DDA1ED	30.1162	68	male	0	6.30411	M0	N0	Stage I	T1	6th	stage i	3.52527	0	2.62898	0.855452	1.74539	0.856092	0	0	7.07147
DDA1EH	21.847	23	male	0	4.09589	M0	N0	Stage III	T3	6th	stage iii	0.540605	0	32.9161	17.3615	3.76808	14.7376	0	0	5.05579
DDA4NA	33.7495	67	female	0	2.76164	M0	N1	Stage IIIC	T2	6th	stage iiic	0	1.0604	27.5329	9.26068	3.39885	1.63277	0	0	4.5686
DDA4NB	20.1607	25	male	0	2.70959	M0	N0	Stage I	T1	7th	stage i	10.1833	0.904519	5.52341	7.37405	7.37457	2.75025	0	1.82559	20.3186
DDA4ND	33.9125	56	female	0	7.52329	M0	N0	Stage I	T1	6th	stage i	0	4.93772	21.688	11.1383	0.621031	46.3188	0	0	4.11929
DDA4NF	28.7347	72	male	0	2.58082	M0	N0	Stage I	T1	7th	stage i	9.22181	0.900451	0	10.1142	0.900283	0	91.4106	11.9695	458.092
DDA4NH	32.8614	65	female	0	2.51233	M0	N0	Stage IIIB	T3b	7th	stage iiib	0	11.3401	36.5725	22.0403	1.9815	19.9209	0	0.598189	3.35737
DDA4NI	33.464	67	male	0	2.23562	M0	NX	Stage II	T2	7th	stage ii	5.85147	0	5.81931	4.14175	0.795483	0	0	0	4.14717
DDA4NJ	32.7186	54	female	0	2.54247	M0	N0	Stage II	T2	7th	stage ii	0.0029086	8.09716	36.4656	17.2226	0.0033469	7.09503	0.0025877	0.0031247	17.2246
DDA4NL	37.756	46	male	0	4.68767	M0	N0	Stage I	T1	6th	stage i	5.65401	0.0741104	7.12604	2.92624	0.102893	0.0997015	0.074765	0.0942861	2.91279
DDA4NO	35.1885	65	male	0	6.15068	M0	N0	Stage I	T1	6th	stage i	10.722	0	5.31482	6.20748	498.639	0	0	0	140.891
DDA4NP	25.2163	32	male	0	9.06301	M0	N0	Stage I	T1	6th	stage i	0	0	4.49376	5.2566	0.698052	0	17.1988	0	11.3548
DDA4NV	40.2609	61	male	0	6.56986	M0	N0	Stage IIIA	T3	6th	stage iiia	2.04017	0	8.41292	6.99616	1.33759	0	0	0	9.83198
DDA73A	33.6901	71	male	0	1.99452	M0	N0	Stage I	T1	7th	stage i	0.0487916	1.27757	4.96117	8.62137	0.0572738	2.51348	0.042792	0.0529305	239.459
DDA73C	19.3821	65	female	0	1.92055	M0	N0	Stage IIIA	T3a	7th	stage iiia	0	0	15.4082	7.23292	2.69697	0	0	0	4.51138
DDA73D	35.2941	68	female	0	1.89863	MX	NX	Stage II	T2	7th	stage ii	8.87957	0.0215792	21.1244	15.5734	0.028586	0.0278418	0.0217463	0.026561	1.14098
DDA73F	25.6544	77	female	0	2.9726	M0	N0	Stage I	T1	7th	stage i	0	1.87466	25.4691	10.3629	0	60.4062	0	0	31.1177
DDA73G	18.3143	73	female	0	9.52877	M0	N0	Stage I	T1	6th	stage i	2.66327	10.1074	0.0724404	42.5082	1.37147	0.0730071	0.0555681	0.0692655	0.0751588
DDAACA	25.7117	65	male	0	6.30411	M0	N0	Stage I	T1	6th	stage i	0	0	71.2967	33.7596	0	146.366	0.920567	0	9.35472
DDAACB	29.5858	74	female	0	6.36712	M0	N0	Stage I	T1	6th	stage i	40.7682	7.33273	22.6578	25.5929	94.9505	19.6927	3.07414	4.66785	435.956
DDAACE	23.6244	62	male	0	5.98356	M0	N0	Stage I	T1	6th	stage i	6.13713	0.0945385	19.8531	13.7946	0.133735	0.129312	0.0954133	0.121853	51.8187
DDAACI	19.9792	69	male	0	4.43288	M0	N0	Stage II	T2	6th	stage ii	21.1854	0.202784	0.300252	22.4939	85.4497	13.8095	0.2051	4.84459	154.622
DDAACJ	28.8754	75	male	0	5.7589	M0	N0	Stage II	T2	6th	stage ii	9.98705	0	3.26591	22.4052	0	0.781667	0	74.3372	519.185
DDAACN	23.939	32	male	0	3.56712	M0	N0	Stage I	T1	6th	stage i	0	0	10.5413	8.77897	0	2.60693	0	0	8.77748
DDAACO	15.9875	40	male	0	5.13973	M0	N0	Stage I	T1	6th	stage i	2.24688	2.16435	0.238334	87.3923	319.854	2.27378	0.167734	0.224043	0.25099
DDAACP	25.8065	64	male	0	1.13699	M0	N0	Stage I	T1	6th	stage i	0.0127949	24.1476	84.5185	31.7106	48.6532	142.623	8.42859	1.07457	2.13068
DDAACS	27.0416	39	male	0	4.94247	M0	N0	Stage I	T1	6th	stage i	11.7069	7.72111	45.7559	31.3924	1.39441	152.573	0.058821	0.0734647	0.0797837
DDAACT	24.8358	69	female	0	4.27945	M0	N0	Stage I	T1	7th	stage i	7.73088	2.10878	6.08403	9.90337	2.18584	0.228902	0.160324	0.213152	46.5637
DDAACU	24.3141	59	male	0	4.29315	M0	N0	Stage I	T1	7th	stage i	0.881407	0	11.7846	18.1573	0	21.7856	0	0.881222	155.366
DDAACV	24.5089	53	male	0	4.19452	M0	N0	Stage I	T1	7th	stage i	3.81726	3.76978	86.1517	62.4027	0.0651877	40.0833	0.0484668	0.0601553	5.08665
DDAACW	23.5883	43	male	0	3.90137	M0	N0	Stage I	T1	7th	stage i	0.005419	5.11816	29.7021	30.7226	1.03074	0.0060893	0.0048172	0.0058247	0.0062394
DDAACY	23.6244	61	male	0	3.9726	M0	N0	Stage I	T1	7th	stage i	1.29263	0.0431724	6.20418	3.75152	0.0582931	9.88103	0.0435261	0.0538623	480.294
DDAAD1	16.9747	51	female	0	1.54521	M0	N0	Stage I	T1	7th	stage i	1.68386	2.56514	11.172	8.58391	0.825449	5.99224	0	0.821549	6.85825
DDAAD2	21.3675	66	male	0	1.80274	M0	N0	Stage I	T1	7th	stage i	6.69358	5.29023	39.9471	8.10133	6.7675	12.1024	0.0630589	0.07896	10.7719
DDAAD3	24.3025	43	male	0	3.54795	M0	N0	Stage I	T1	7th	stage i	0.0065879	1.03713	14.4196	5.15663	1.03739	8.24495	0.0058542	0.0070829	177.057
DDAAD5	24.2215	54	male	0	3.68493	M0	N0	Stage I	T1	7th	stage i	25.1647	4.3829	39.4123	10.8622	1845.37	0.652168	0	47.0209	1832.39
DDAAD6	33.3465	66	male	0	1.8411	M0	N0	Stage IIIA	T3a	7th	stage iiia	0.233129	2.36236	28.1398	51.0899	0.297393	171.952	0.193757	0.263082	189.844
DDAAD8	24.6711	73	female	0	3.33973	M0	N0	Stage I	T1	7th	stage i	1.27593	14.2602	6.13533	21.8536	17.0532	32.7711	1.26715	9.74615	230.432
DDAADA	27.3034	66	female	0	3.37808	M0	N0	Stage I	T1	7th	stage i	1.16169	0.0242454	6.78933	5.66417	1.15872	21.3987	0.0244344	0.0298924	6.78676
DDAADB	24.977	51	male	0	3.40274	M0	N0	Stage I	T1	7th	stage i	0.742337	7.2918	59.4086	28.8618	2.3478	89.9264	0	0	10.3541
DDAADD	24.093	51	male	0	3.3726	M0	N0	Stage I	T1	7th	stage i	0	4.92722	53.2057	29.5565	1.96621	62.0718	18.7485	0	8.86193
DDAADG	23.8281	70	male	0	3.13699	M0	N0	Stage IIIA	T3a	7th	stage iiia	0.0041122	0.0036303	10.189	14.2609	1.02331	0.0046188	44.6933	1.02386	62.1239
DDAADI	23.5078	43	female	0	2.9726	M0	N0	Stage I	T1	7th	stage i	0.031865	3.44305	2.33301	28.5886	9.1962	40.0333	0.0280931	0.0344437	9.19646
DDAADJ	24.8777	70	female	0	2.92055	M0	N0	Stage I	T1	7th	stage i	0.166071	1.96308	9.24318	7.44222	0.205412	30.6693	0.140662	0.18473	134.985
DDAADK	22.6667	68	female	0	2.87397	M0	N0	Stage II	T2	7th	stage ii	4.54623	1.22892	9.78285	24.3835	3.19808	20.3566	0	0	4.51372
DDAADL	20.9644	58	male	0	1.74247	M0	N0	Stage I	T1	7th	stage i	0	7.99504	18.4956	30.7235	2.06078	30.659	0	0	104.153
DDAADN	24.2188	59	male	0	2.46027	MX	NX	Stage I	T1	7th	stage i	107.491	2.74114	5.52651	61.621	30.7408	37.8127	0.242022	128.19	571.758
DDAADO	20.5499	55	male	0	1.2411	M0	N0	Stage I	T1	7th	stage i	2.85831	6.77392	1.49167	69.8729	0.0975571	30.3722	0.0711155	0.0894848	1.48263
DDAADP	24.0238	45	male	0	1.25479	M0	N0	Stage I	T1	7th	stage i	1.0146	3.03513	24.2717	21.2376	0.0029073	47.5276	0.0022484	0.0027145	2.02568
DDAADQ	23.5078	59	male	0	1.19452	M0	N0	Stage II	T2	7th	stage ii	4.2364	2.8232	5.66483	8.42469	1.49024	1.49857	0.0722004	0.0909099	66.5756
DDAADR	25.9516	58	male	0	5.55616	M0	N0	Stage I	T1	6th	stage i	0.0703053	3.97711	15.9584	25.1453	15.9838	62.066	0.0612567	2.74837	42.4468
DDAADS	19.7055	63	male	0	1.29863	M0	N0	Stage I	T1	7th	stage i	0.223144	2.30267	0.268106	6.65607	2.4117	0.271187	0.185973	0.251274	0.283103
DDAADU	26.4915	60	male	0	1.51781	M0	N0	Stage II	T2	7th	stage ii	0.107171	0.091509	4.6671	4.66589	0.129089	0.124859	35.2477	4.65451	9.16455
DDAADV	20.6612	50	male	0	1.5726	M0	N0	Stage I	T1	7th	stage i	2.20468	3.46133	35.5314	26.1949	0	63.6125	0	18.6674	167.629
DDAADW	18.4425	48	male	0	1.60822	M0	N0	Stage I	T1	7th	stage i	0	4.79421	90.4152	55.3028	0.92829	197.466	0.395263	0	1.98041
DDAADY	21.2183	55	female	0	1.52055	M0	N0	Stage I	T1	7th	stage i	0.125991	0.106948	39.7763	9.73826	1.7585	0.147783	4.75655	0.138949	0.15294
DDAAE0	22.151	45	female	0	1.52055	M0	N0	Stage IIIA	T3a	7th	stage iiia	0.164663	3.63288	46.3612	40.9212	18.1751	0.195871	0.139526	0.183108	9.20528
DDAAE1	21.7079	52	male	0	1.51233	M0	N0	Stage I	T1	7th	stage i	0.112486	3.11433	16.9258	35.0181	0.135811	27.5739	0.0967766	0.123697	0.135725
DDAAE2	27.0842	51	male	0	1.74795	M0	N0	Stage I	T1	7th	stage i	1.56729	0	17.8228	19.4644	0	11.3092	0	0	8.06195
DDAAE3	26.8136	50	male	0	1.55068	M0	N0	Stage I	T1	7th	stage i	0.161641	1.93685	2.01134	19.6343	3.7759	3.79947	0.137085	0.179632	7.34147
DDAAE4	25.1532	49	female	0	1.66575	M0	N0	Stage I	T1	7th	stage i	1.95883	0.131327	1.97422	33.0796	0.192277	3.73362	0.132641	0.17333	78.8308
DDAAE7	25.0135	72	male	0	1.76438	M0	N0	Stage I	T1	7th	stage i	0.203957	0.16908	4.31983	10.2762	0.256688	0.246124	0.170899	0.228724	24.3239
DDAAE9	23.1405	69	male	0	1.97808	M0	N0	Stage I	T1	7th	stage i	2.19966	2.12209	13.8332	23.3283	0.241479	6.12612	31.2909	7.98209	468.197
DDAAEA	24.841	65	male	0	1.57534	M0	N0	Stage I	T1	7th	stage i	0.166748	10.2014	28.8805	34.0925	2.02478	2.04388	0.141208	0.18551	0.206164
DDAAEB	28.9341	60	male	0	1.30959	M0	N0	Stage I	T1	7th	stage i	0.190596	0.158635	0.226451	34.5146	2.18571	0.228877	5.6513	0.213129	19.5843
DDAAED	25.0399	51	male	0	2.09041	M0	N0	Stage I	T1	7th	stage i	0.0886865	4.23203	1.53424	24.0065	5.76806	47.9207	0.0768447	0.0970315	1.52434
DDAAEE	22.6562	55	male	0	2.21918	M0	N0	Stage I	T1	7th	stage i	0.735297	0	18.2609	23.0691	1.53531	6.29927	0.739549	5.51148	533.581
DDAAEG	18.0172	59	female	0	1.96986	M0	N0	Stage I	T1	7th	stage i	23.3634	0.741455	11.0982	13.5023	835.136	18.2805	0	0	11.8912
DDAAEH	23.3355	73	male	0	2.14795	M0	N0	Stage I	T1	7th	stage i	11.1126	1.3003	8.75975	7.51784	670.61	0.060267	0.0462029	0.0572671	6.27558
DDAAEI	28.6689	72	male	0	4.19452	M0	N0	Stage I	T1	7th	stage i	22.8314	0.0686382	43.6916	8.31932	0.0948233	1.47673	0.0692368	0.0870214	112.231
DDAAEK	22.4082	51	male	0	2.92329	M0	N0	Stage II	T2	7th	stage ii	0.136294	3.35099	28.0311	8.4263	1.82479	5.14984	0.116442	0.150644	0.166212
DDAAVP	22.231	48	male	0	7.53973	M0	N0	Stage I	T1	6th	stage i	2.05206	0.142739	18.3942	11.1517	13.0152	0.203198	28.1814	0.189793	5.71157
DDAAVQ	24.623	38	male	0	7.47397	M0	N0	Stage I	T1	6th	stage i	0	3.2954	33.1173	24.8315	6.57027	91.2196	0	0	6.56998
DDAAVR	25.3444	44	male	0	6.88493	M0	N0	Stage I	T1	6th	stage i	5.79157	0.0298096	3.51247	6.97371	1.19618	5.82179	0.0300455	1.2009	10.4365
DDAAVS	25.2092	56	male	0	4.99452	M0	N0	Stage I	T1	6th	stage i	5.70672	2.83384	22.22	12.8584	4.22654	175.264	0	0	7.09552
DDAAVU	34.375	46	male	0	6.03288	M0	N0	Stage II	T2	6th	stage ii	0.0741972	0.0640193	10.8367	25.4947	1.43531	10.842	0.0645715	0.0809282	5.46935
DDAAVV	28.441	56	male	0	6.72603	M0	N0	Stage II	T2	6th	stage ii	20.3706	3.06065	18.3545	6.12302	668.725	9.18148	0.0038801	1.02532	242.625
DDAAVW	23.6244	35	male	0	6.34795	M0	N0	Stage I	T1	6th	stage i	1.87825	1.88233	12.2953	5.66463	0	43.565	0	0	4.71909
DDAAVX	20.5151	38	male	0	4.70685	M0	N0	Stage II	T2	6th	stage ii	7.15464	0.136015	5.58623	5.5821	3.78035	0.192537	0.137388	0.180063	9.13227
DDAAVY	24.3046	56	male	0	5.39726	M0	N0	Stage IIIA	T3	6th	stage iiia	34.9288	3.53471	8.9349	12.3708	1547.89	0.183455	0.131526	0.171755	3.69556
DDAAVZ	21.2031	38	male	0	5.20548	M0	N0	Stage I	T1	6th	stage i	1.07094	0.010762	28.4804	11.6163	0.0141222	23.2149	0.0108429	0.0131577	4.23496
DDAAW0	25.3515	54	male	0	5.52055	M0	N0	Stage I	T1	6th	stage i	0.802764	0.806592	19.4721	3.34209	1.6537	5.03739	0	0.802628	12.6701
DDAAW1	21.5139	55	male	0	5.44932	M0	N0	Stage IIIA	T3	6th	stage iiia	0	2.96494	5.92902	4.94027	0	0.98554	0	0	8.89556
DDAAW2	20.5457	69	male	0	5.08219	M0	N0	Stage I	T1	6th	stage i	0.12328	1.71065	14.3834	6.5079	0.149566	0.144462	0.105726	0.135881	8.08497
DDAAW3	24.3865	69	male	0	4.47397	M0	N0	Stage I	T1	6th	stage i	2.82556	0.0679364	5.57495	17.7907	0.0937941	0.0909417	2.78304	0.0860933	4.19871
EDA459	18.2868	47	male	0	2.49315	M0	N0	Stage II	T2	7th	stage ii	6.81843	1.67295	43.5684	27.3216	1.66665	20.4526	0	0	3.37205
EDA4XI	19.0311	58	male	0	2.24384	M0	N0	Stage II	T2	7th	stage ii	0.86096	0.863899	10.6812	2.64391	34.7844	0	0	0	8.00204
EDA5KG	23.8281	60	female	0	2.33973	M0	N0	Stage II	T2	7th	stage ii	0	3.19436	31.6585	7.64256	0.551287	1.82913	0	0	3.77285
EDA627	23.8895	74	male	0	1.1589	M0	NX	Stage I	T1	7th	stage i	1.60105	1.61194	8.21087	3.25005	0	0	0	1.59866	29.7022
EDA66X	21.1073	35	male	0	1.11233	M0	N0	Stage IIIA	T3a	7th	stage iiia	2.04161	4.99542	42.6183	9.84614	2.75416	101.757	0	0	6.29506
EDA7PY	16.4366	20	female	0	1.06849	M0	NX	Stage II	T2	7th	stage ii	0.103514	0.088488	6.09095	13.4645	6.07864	53.2859	0.0892959	0.113614	4.59272
EDA7XO	20.898	29	male	0	1.16986	M0	N0	Stage IIIA	T3a	7th	stage iiia	0.0410317	1.23305	16.6497	15.4573	1.23683	17.8403	0.0360723	0.0444389	11.9206
EDA7XP	21.9076	53	female	0	1.09589	M0	N0	Stage II	T2	7th	stage ii	17.436	2.31668	17.2319	8.57578	911.12	85.7982	0.726244	0.721911	7.78874
EDA82E	19.5556	60	female	0	1.11781	M0	N0	Stage IIIA	T3a	7th	stage iiia	0	0	3.94225	13.3052	1.63255	0	0	0.461477	5.12049
EDA8O5	23.1405	59	female	0	1.11233	M0	N0	Stage IIIA	T3a	7th	stage iiia	0	2.42156	23.6945	17.965	0.768835	12.2122	12.4697	0	0.768748
EPA26S	14.5266	70	male	0	1.66575	MX	N0	Stage I	T1	7th	stage i	0.602959	1.308	2.67582	10.3171	1.99483	15.1708	0	0	35.9662
G3A25T	22.9481	45	female	0	4.25479	M0	N0	Stage IIIA	T3	6th	stage iiia	0	0.527003	11.2356	31.5681	1.15944	0.526184	0	0	7.44994
G3A25U	20.0777	63	female	0	4.48219	M0	N0	Stage I	T1	6th	stage i	0	0	56.4569	62.0395	10.1504	10.1499	0	0	3.67775
G3A25V	25.7371	68	male	0	2.35616	M0	N0	Stage I	T1	7th	stage i	0.985854	0.986207	7.90923	7.90938	127.592	0	0	4.94219	257.168
G3A25X	23.8751	73	male	0	4.87397	M0	N0	Stage II	T2	6th	stage ii	0	1.64203	11.7121	58.0886	16.7466	31.9032	0	0	4.15258
G3A25Z	23.0546	58	male	0	1.79452	M0	N0	Stage I	T1	7th	stage i	6.29594	1.77933	10.7808	8.97944	0	6.27343	0	0	154.953
G3A3CG	32.9507	80	male	0	1.84384	M0	N0	Stage I	T1	7th	stage i	3.89126	0.052271	14.1101	2.63983	1.35142	3.91717	0.0527091	0.0655884	515.069
G3A3CH	23.3556	53	male	0	2.13699	M0	N0	Stage IIIA	T3a	7th	stage iiia	0	8.62725	19.1054	29.6314	0.943736	0	0	0	7.63209
G3A3CJ	23.7812	52	male	0	1.6274	M0	N0	Stage II	T2	7th	stage ii	25.1774	0.0654941	0.0867978	12.2401	5.50479	0.0875002	0.0660609	0.0828699	9.5606
G3A3CK	23.1834	61	male	0	1.60274	M0	N0	Stage I	T1	7th	stage i	0.654206	0	8.71383	10.1895	1.39296	1.38633	0	0.654466	68.8517
G3A5SJ	29.7527	59	male	0	1.91233	M0	NX	Stage I	T1	7th	stage i	7.15784	3.16436	28.6619	39.0923	4.71855	18.2661	0	3.12069	882.382
G3A5SK	23.4586	58	male	0	2.03836	M0	NX	Stage I	T1	7th	stage i	0.110286	0.0940763	0.127502	1.67329	0.133025	0.128632	0.0949459	0.121221	6.22277
G3A5SL	27.1605	70	male	0	1.70137	M0	NX	Stage II	T2	7th	stage ii	0.924731	0	5.63271	13.1736	4.69271	0	10.408	0.924575	8.45966
G3A5SM	31.3091	58	male	0	1.42466	M0	NX	Stage II	T2	7th	stage ii	0	0	22.4932	17.2314	74.2879	11.1872	0	0	121.641
G3A6UC	27.4725	65	male	0	1.83836	M0	N0	Stage IIIB	T3b	7th	stage iiib	0.887927	0	10.0229	5.45351	0.890243	0.888719	0	3.62711	1.80308
G3A7M5	25.2826	76	male	0	1.22466	MX	NX	Stage I	T1	7th	stage i	0.0580466	2.57365	1.34415	20.2759	1.33785	5.14848	0.0507648	0.0630948	8.94038
G3A7M6	30.8444	60	female	0	1.73151	MX	NX	Stage I	T1	7th	stage i	0.794536	1.78935	20.9173	18.0637	1.28856	39.1645	0.330103	1.26737	373.42
G3AAUZ	30.0781	48	male	0	1.31507	M0	N0	Stage I	T1	7th	stage i	0.109662	3.08626	3.1908	42.1764	0.132235	0.127875	0.0944261	0.120519	121.149
G3AAV0	23.2335	58	male	0	1.30411	M0	N0	Stage I	T1	7th	stage i	0.121661	0.103412	4.90547	15.8428	0.147494	0.142481	0.104387	0.134049	14.3425
G3AAV3	30.1162	58	female	0	1.12877	M0	N0	Stage II	T2	7th	stage ii	48.1738	0.900005	20.2506	14.7214	3.66174	1.81822	102.584	6.42646	10.1078
GJA3OU	61.6731	59	male	0	2.40822	MX	NX	Stage I	T1	7th	stage i	13.2135	1.02137	38.6407	12.2073	3.0556	10.1746	0.0033744	17.2867	13.2254
K7A5RF	23.9395	64	male	0	1.72877	MX	NX	Stage I	T1	7th	stage i	0.0282392	1.15995	7.93224	5.67777	0.0328527	1.16449	0.0249246	1.16586	10.1862
K7A5RG	41.0973	66	male	0	1.42192	MX	NX	Stage I	T1	7th	stage i	5.69343	6.59219	38.4216	22.8647	343.26	9.74469	0	3.20947	84.107
K7A6G5	23.6295	66	male	0	1.40274	MX	N0	Stage I	T1	7th	stage i	0.0367036	1.20827	14.0385	9.37774	0.0428575	0.0417006	0.0323106	0.0397148	263.478
KRA7K2	28.6689	64	male	0	2.27123	M0	N0	Stage I	T1	7th	stage i	0.0572221	1.32609	0.0649878	3.86932	1.33292	2.60473	0.0500564	0.0621878	16.4848
KRA7K7	44.2885	61	female	0	2.60548	M0	N0	Stage II	T2	7th	stage ii	0	0.992829	30.8241	36.7916	0	8.9471	7.95721	0	738.801
KRA7K8	37.7163	57	male	0	2.48219	M0	N0	Stage I	T1	7th	stage i	2.99918	2.99922	19.995	24.9938	4.99868	2.99917	0	0	22.9942
LGA6GG	26.0375	79	female	0	1.06027	M0	NX	Stage II	T2	7th	stage ii	0.891017	0.893419	23.8042	6.38495	0	50.3952	0	0	139.224
LGA9QC	29.1421	48	male	0	1.16438	M0	NX	Stage I	T1	7th	stage i	8.12768	0.0031649	10.1647	17.2744	4.06859	5.08517	0.0031881	0.0038512	9.14884
LGA9QD	26.2188	68	male	0	1.00274	M0	N0	Stage IIIA	T3a	7th	stage iiia	0.0284468	1.16113	1.16609	4.55492	2.29263	0.0322256	0.0251062	0.0307266	5.68002
MIA75E	33.6327	61	male	0	1.38904	M0	N0	Stage IIIC	T4	7th	stage iiic	29.5874	0.0042658	7.15794	11.243	9.20078	0.0054299	0.0042973	0.0051944	14.3089
MIA75G	21.7776	63	male	0	1.91233	M0	N0	Stage II	T2	7th	stage ii	0.938438	0	7.60494	8.5585	0	5.69953	0	0	139.068
NIA8LF	35.5665	74	male	0	2.18904	MX	NX	Stage I	T1	7th	stage i	0	0	2.58981	12.2382	2.59415	2.59023	0	0	12.2301
O8A75V	28.3951	54	male	0	1.47397	MX	NX	Stage I	T1	7th	stage i	0.934974	3.7975	7.58271	13.2861	0	7.5824	0	0	901.601
RCA7S9	22.3757	47	female	0	1.75342	M0	N0	Stage I	T1	7th	stage i	0	8.9472	31.0662	49.7753	0	0	0	0	7.95391
RCA7SB	22.1367	53	male	0	1.61096	M0	N0	Stage II	T2	7th	stage ii	1.58684	3.26489	32.0007	14.7302	3.2303	62.4297	0	0	27.8375
RCA7SF	26.2976	66	male	0	1.5863	M0	N0	Stage I	T1	7th	stage i	8.42834	13.5485	5.75925	29.504	11.3816	4.35175	0.0760331	1.5307	594.199
RCA7SH	22.46	42	male	0	1.28219	M0	N0	Stage II	T2	7th	stage ii	2.97907	22.8704	21.858	41.7334	6.9532	55.643	0	0	2.97894
RCA7SK	21.0077	59	male	0	1.29315	M0	N0	Stage I	T1	7th	stage i	8.76887	1.94279	11.6824	12.6577	526.086	9.73329	0	0	681.002
RGA7D4	29.4078	69	male	0	3.00822	M0	N0	Stage II	T2	7th	stage ii	1.82562	13.9655	67.5143	58.2806	2.75063	1.82496	41.0871	0.901353	106.257
UBA7MA	31.2213	62	female	0	2.32329	M0	N0	Stage II	T2b	7th	stage ii	4.32962	13.5145	40.2542	41.7779	1.38811	246.759	0	2.10696	104.5
UBA7MB	19.1358	24	male	0	1.64658	MX	NX	Stage II	T2	7th	stage ii	0	11.4407	64.3007	58.3781	5.14416	58.9971	0	0.67054	5.88865
UBA7MC	25.1808	59	male	0	1.36986	MX	N0	Stage IIIA	T3a	7th	stage iiia	15.9604	4.87342	39.3603	28.4443	4.11657	122.142	1.10149	0.489362	659.379
UBA7ME	27.5482	51	male	0	1.33151	MX	NX	Stage I	T1	7th	stage i	1.47108	3.84452	21.532	10.7218	0.708614	18.4304	0	0	7.63289
WQAB4B	39.8367	62	male	0	1.08219	M0	NX	Stage II	T2	7th	stage ii	7.10571	1.92463	0.187596	1.99922	0.196796	0.189468	0.135413	0.177258	486.128
WXAA44	26.4024	64	female	0	1.68493	MX	NX	Stage I	T1	7th	stage i	4.42122	9.8267	9.93227	38.4748	1110.73	24.2225	0.0196942	0.0240252	3.32941
WXAA46	30.8185	61	male	0	2.07123	MX	NX	Stage II	T2	7th	stage ii	0.897258	0.899543	3.65733	1.81682	1.81954	0	0	0	12.8656
XRA8TC	21.6441	43	female	0	3.66849	MX	NX	Stage I	T1	7th	stage i	1.5831	4.09355	23.723	14.7005	0.77007	52.4495	0	0	0.769983
XRA8TD	28.3531	49	female	0	2.82192	M0	N0	Stage IIIB	T3	7th	stage iiib	0.996435	0.996525	48.8662	13.9609	0	29.9172	0	0.996425	59.8343
XRA8TE	17.4449	16	male	0	2.53425	MX	N0	Stage IIIA	T3	7th	stage iiia	4.69389	0.925302	7.50932	5.62721	0	0	64.5528	0	5.62857
XRA8TG	20.9712	58	male	0	2.46027	M0	NX	Stage I	T1	7th	stage i	6.46706	6.54182	38.1212	16.1758	4.80748	8.04361	0	0	148.334
BCA217	30.4867	75	female	1	3.8274	M0	NX	Stage II	T2	7th	stage ii	2.41248	10.3937	40.371	40.4421	2.41441	216.062	0	0	293.712
BCA5W4	31.6522	69	male	1	1.49863	M0	NX	Stage IIIA	T3a	7th	stage iiia	0.0702018	1.40106	6.71866	5.39511	0.0831841	9.36343	1.40217	4.06773	0.0831372
CC5260	19.6506	61	female	1	0.238356	M0	N0	Stage IIIC	T4	7th	stage iiic	0	1.80758	74.9853	21.0019	0.890115	0	0	0	11.8478
CC5261	18.9388	44	male	1	0.265753	M0	N0	Stage II	T2	7th	stage ii	0	7.99975	42.6735	21.295	3.0972	73.5427	0	0	7.04018
CC5262	21.4533	67	male	1	0.282192	M0	N0	Stage IIIC	T4	7th	stage iiic	5.05276	1.01288	23.236	21.2151	1.01296	20.2063	0.0020361	4.04396	813.176
CC5263	22.2063	35	male	1	0.353425	M0	N0	Stage IIIA	T3	6th	stage iiia	0.433228	12.9007	192.656	29.8136	3.24374	57.4332	0	0.434519	380.141
CC5264	20.3125	71	male	1	0.279452	M0	N0	Stage IIIA	T3	6th	stage iiia	1.41032	5.26424	178.84	41.7556	0.908493	163.25	0	0	3.49695
CCA1HT	20.3244	50	male	1	0.276712	M0	N0	Stage IIIA	T3	6th	stage iiia	10.3806	4.26211	125.639	45.2767	1810.96	131.039	0	241.653	553.802
CCA3M9	20.148	45	male	1	0.821918	M0	N0	Stage IIIA	T3	7th	stage iiia	0	21.6853	142.116	33.3216	5.53524	4.2695	0	0	335.333
CCA3MA	23.3844	61	male	1	0.830137	M0	N0	Stage IIIA	T3	7th	stage iiia	0.495409	4.91899	94.4943	28.7042	18.7864	2.3178	0	0	18.7859
CCA3MB	18.7242	36	male	1	0.863014	M0	N0	Stage IIIA	T3	7th	stage iiia	2.50152	16.9087	79.7011	26.6735	1.8534	217.801	1.20727	0	39.5596
CCA5UC	20.9366	63	male	1	0.950685	M0	N0	Stage IIIA	T3	6th	stage iiia	4.82569	5.94436	54.9831	41.8276	2.45017	68.1462	0.0381653	0.0470764	2.45037
CCA5UD	21.4533	45	male	1	0.832877	M0	N0	Stage IIIA	T3	6th	stage iiia	18.0762	7.08944	89.0184	35.0802	4645.38	0.715288	0	0	8.49402
CCA5UE	21.2245	48	male	1	0.745205	M0	N0	Stage IIIB	T4	6th	stage iiib	5.19711	9.92562	137.572	42.0129	1.42751	283.401	0	0	157.174
CCA7IE	20.9573	57	male	1	0.594521	M0	N0	Stage IIIA	T3	6th	stage iiia	10.6305	8.47817	58.4984	26.6046	0.0165793	39.3756	0.0127094	0.0154398	36.205
CCA7IF	20.3074	59	male	1	1.77808	M0	N0	Stage IIIA	T3	6th	stage iiia	0	0	43.6628	55.5744	1.98244	40.6844	0	0.98998	4.95919
CCA7IG	20.4783	47	male	1	0.819178	M0	N0	Stage II	T2	6th	stage ii	6.52476	11.6344	46.6592	75.4651	0	8.11648	0	2.39443	148.807
CCA7IK	20.1956	59	male	1	0.717808	M0	N0	Stage IIIA	T3	6th	stage iiia	58.1303	0	80.8703	10.4326	8220.81	105.1	6.50623	10.4534	458.452
CCA7IL	20.8086	61	male	1	0.761644	M0	N0	Stage IIIA	T3	6th	stage iiia	11.1322	0.90657	27.7845	19.4431	0.906391	0.905081	0	0	369.667
CCA8HS	20.9573	18	male	1	0.821918	M0	N1	Stage IIIC	T3	6th	stage iiic	0	2.02775	36.278	35.6262	4.79026	394.725	0	0	6.18226
CCA8HT	18.9866	74	male	1	0.383562	M0	N0	Stage IIIA	T3	6th	stage iiia	10.56	16.2037	25.5084	29.3108	106.599	172.622	0	324.569	911.132
CCA8HU	15.8079	39	female	1	0.942466	M0	N0	Stage IIIA	T3	6th	stage iiia	4.26393	14.8132	71.4003	149.944	0.820749	17.1388	0	0	0.820679
CCA8HV	20.1733	51	female	1	0.764384	M0	N0	Stage II	T2	6th	stage ii	0	11.9113	35.2275	61.3587	0	119.304	0	0	4.14493
DDA115	27.9904	53	male	1	6.96438	M0	N0	Stage IIIA	T3	5th	stage iiia	0.0440208	1.25018	50.3245	22.8112	3.65769	21.6432	0.0386645	1.26061	118.82
DDA116	23.8367	68	male	1	4.44384	M0	N0	Stage IIIA	T3	5th	stage iiia	0.0067463	0.0059505	9.28055	13.3988	3.099	5.16054	3.09407	0.0072534	3.09904
DDA119	22.6562	40	male	1	0.610959	M1	N0	Stage IV	T3a	6th	stage iv	17.7513	1.24143	0.0480242	7.21758	0.0497438	0.0483779	0.0373407	0.0460365	3.63465
DDA11B	40.9023	73	male	1	0.0383562	M0	N0	Stage I	T1	6th	stage i	0	0	20.5826	11.1246	1.67818	15.4162	0	0	4.25178
DDA11D	27.4756	57	female	1	4.27397	M0	N0	Stage I	T1	6th	stage i	0.167888	0.140693	7.49243	7.48265	0.207832	23.6695	0.142127	0.186824	97.8134
DDA1EE	25.1429	73	male	1	0.956164	M0	N0	Stage IIIA	T3	6th	stage iiia	10.9391	1.27545	17.593	13.513	1.94854	0.588739	0	5.34067	73.2962
DDA1EF	30.116	57	female	1	1.07945	M0	N0	Stage I	T1	6th	stage i	1.28177	4.8535	30.4458	18.2977	7.37236	0.0545605	2.47395	0.0518807	4.93528
DDA1EG	29.0533	76	male	1	3.7589	M0	N0	Stage I	T1	7th	stage i	23.57	3.8756	15.4717	10.8081	860.172	6.91356	0	0	770.841
DDA1EJ	26.986	71	female	1	2.75342	M0	N1	Stage IIIC	T1	6th	stage iiic	0	1.50318	23.6721	24.2605	0.953405	143.311	10.6429	0	221.281
DDA1EK	38.3687	64	female	1	1.52877	M1	N0	Stage IVB	T4	6th	stage ivb	0.0619697	0.0536795	16.7566	7.79024	14.2133	1.36733	0.0541309	2.65721	25.7702
DDA1EL	16.3024	23	male	1	1.13699	M0	N0	Stage II	T2	6th	stage ii	20.0542	2.42181	50.3924	22.5608	1592.91	78.1634	0.361573	390.105	703.667
DDA39V	26.0933	77	male	1	1.76164	M0	NX	Stage II	T2	5th	stage ii	71.5739	5.73176	4.50772	14.6325	3.03604	30.5711	0.0841534	0.106735	713.909
DDA39W	23.6203	29	female	1	2.26575	M0	N0	Stage III	T3	4th	stage iii	0.006398	0.0056439	5.15221	17.4903	0.0073732	5.15222	319.401	0.0068784	1.03633
DDA39X	20.7756	78	female	1	4.6411	M0	NX	Stage I	T1	5th	stage i	27.0132	2.00114	5.00276	13.0069	1944	11.0059	0.0001035	0.0001248	9.00482
DDA39Y	27.4406	67	male	1	0.468493	M0	NX	Stage I	T1	5th	stage i	26.3672	5.56338	45.8507	37.1657	0	184.552	0	474.735	1810.57
DDA39Z	22.4059	43	female	1	1.64658	M0	NX	Stage II	T2	4th	stage ii	0.108326	3.07298	1.65923	25.6199	1.6464	3.17429	0.0933129	0.119017	540.149
DDA3A1	22.7904	65	male	1	0.638356	M0	N0	Stage IIIA	T3b	5th	stage iiia	78.3675	1.31075	5.07764	13.7967	2160.93	33.7397	0.0477659	17.4719	456.815
DDA3A2	26.8274	76	female	1	5.83836	M0	N0	Stage I	T1	5th	stage i	0.0584902	0.0507224	5.15737	3.8891	0.0689507	40.5487	0.0511459	0.0635831	2.61082
DDA3A3	25.4581	45	male	1	1.46575	M0	N0	Stage I	T1	5th	stage i	27.0236	0.115381	16.6212	11.6965	5.13156	13.3675	0.116498	0.150721	3.48003
DDA3A4	18.1966	37	male	1	1.67671	M0	N0	Stage IIIA	T3	5th	stage iiia	32.4494	0.0827775	5.94563	14.5954	5.93376	36.2567	0.0835234	0.105895	0.115769
DDA3A5	20.0692	66	female	1	8.56164	M0	N0	Stage III	T3	4th	stage iii	0.043319	1.24616	14.4124	29.8983	0.0507283	2.45465	0.0380563	0.046939	244.057
DDA3A6	16.9796	72	female	1	8.92603	M0	N0	Stage II	T2	4th	stage ii	15.9428	0.0280541	1.18762	9.20167	6.91333	0.0363805	0.0282751	28.5504	294.152
DDA3A7	22.6347	67	male	1	1.14795	M0	N0	Stage IIIB	T3b	7th	stage iiib	68.9876	5.13267	0.180586	14.0557	701.455	8.91842	0.130819	0.170757	170.107
DDA3A8	31.6001	75	male	1	0.030137	M0	N0	Stage II	T2	5th	stage ii	2.41039	0.0346206	10.6731	5.95708	0.0463923	1.2325	78.1289	0.0429618	3.59181
DDA3A9	21.9671	64	female	1	2.55068	M1	N0	Stage IVB	T4	5th	stage ivb	0.0253349	5.55156	3.37913	3.37925	1.14512	2.26353	0.0223814	0.0273472	17.8628
DDA4NE	27.3356	75	female	1	1.80822	M0	N0	Stage IIIA	T3a	7th	stage iiia	0	6.11934	76.6527	27.8353	0	27.8098	0	0	6.91727
DDA4NG	34.9494	77	male	1	2.19726	M0	NX	Stage IIIA	T3a	7th	stage iiia	9.87385	0	16.7797	9.86851	7.89381	2.95759	0	0	193.496
DDA4NN	22.2063	56	female	1	2.46301	M0	N0	Stage I	T1	6th	stage i	0	9.36542	45.3104	16.0604	7.59766	0.700521	0	0	7.59726
DDA4NQ	29.6665	60	male	1	1.02192	M0	N0	Stage II	T2	6th	stage ii	1.13172	4.40373	35.2455	16.5432	183.966	18.7534	0.01998	197.394	675.058
DDA4NR	131.836	85	female	1	0.0246575	M0	N0	Stage I	T1	6th	stage i	1.34259	6.51921	30.0141	25.0148	1.35114	3.4816	0	0	346.914
DDA4NS	20.7967	61	female	1	6.72877	M0	N0	Stage I	T1	6th	stage i	1.83082	1.85836	6.98861	6.34472	1.83871	1.18639	0	10.2707	10.2218
DDA73B	31.2026	72	female	1	0.775342	M0	N0	Stage I	T1	7th	stage i	0	4.41228	52.0687	60.9455	0	47.63	0	0	2.61141
DDAA3A	26.3146	81	female	1	1.12329	MX	N0	Stage I	T1	6th	stage i	6.46462	23.2301	60.0716	43.8407	36.4015	3.18023	0	1.56084	0
DDAAC8	23.4221	72	male	1	0.0438356	M0	N0	Stage I	T1	6th	stage i	24.2066	1.83872	12.9635	25.0394	1205.99	0.906502	29.9545	0.905683	571.427
DDAACC	22.4059	61	male	1	4.61644	M0	N0	Stage I	T1	6th	stage i	0.0787739	6.70659	24.5891	15.076	1.4632	27.3276	0.0684597	0.0860041	6.92907
DDAACD	19.9251	48	male	1	1.04384	M0	N0	Stage I	T1	6th	stage i	1.79289	0.110501	0.151728	19.4778	0.158649	11.5074	0.11156	0.143894	5.03245
DDAACF	21.2585	68	male	1	1	M0	N0	Stage I	T1	6th	stage i	0.0184089	8.61362	11.9331	32.466	4.35479	60.5973	0.016298	0.0198418	1.10514
DDAACG	23.03	52	male	1	1.28493	M0	N0	Stage II	T2	6th	stage ii	10.2569	14.113	1.61827	39.6837	13.4332	159.759	0.0879725	0.111839	240.373
DDAACH	20.7031	69	male	1	0.534247	M0	N0	Stage II	T2	6th	stage ii	4.35121	22.335	76.5449	43.5357	1617.18	107.796	0	293.484	543.64
DDAACL	30.6667	66	female	1	0.293151	M0	N0	Stage I	T1	6th	stage i	0.116859	3.1578	69.2871	62.9894	0.141368	279.305	0.100409	0.128626	181.2
DDAACQ	22.4082	50	male	1	1.18356	M0	N0	Stage II	T2	6th	stage ii	21.5279	5.1472	5.08183	38.5175	25.6005	14.4918	0	0.811716	53.8182
DDAACZ	23.4224	63	female	1	0.468493	M0	N0	Stage I	T1	7th	stage i	15.3585	9.78023	46.6086	43.4266	0	1.54552	0	3.14728	2334.59
DDAADC	26.1493	53	male	1	1.16438	M0	N0	Stage I	T1	7th	stage i	1.07134	6.31563	110.682	44.2862	2.12547	108.599	0.0109043	6.34532	237.364
DDAADF	26.1593	64	female	1	0.315068	M0	N0	Stage I	T1	7th	stage i	0.0856629	2.84778	18.2427	81.8099	1.50544	5.71695	0.0742923	0.093663	55.9854
DDAADM	21.7555	58	male	1	0.0328767	M0	N0	Stage II	T2	7th	stage ii	7.93478	0.0605637	2.74653	17.2448	14.6489	8.039	0.0610817	2.74612	332.975
EDA66Y	23.0469	51	female	1	0.810959	M0	N0	Stage IIIA	T3a	7th	stage iiia	0	12.4917	73.3585	31.7905	5.26063	14.9704	1.73769	0	9.67168
EDA8O6	16.5289	50	female	1	0.153425	M0	N0	Stage IIIA	T3a	7th	stage iiia	7.20794	4.0068	40.9333	32.1068	3.95179	40.9067	0	0	2.34962
EPA2KB	29.7521	46	female	1	1.63288	MX	NX	Stage I	T1	7th	stage i	0.722677	3.12103	45.6538	10.1589	5.43897	44.8319	85.3458	0	3.08285
ESA2HS	29.9383	80	male	1	1.88493	MX	NX	Stage I	T1	6th	stage i	0.0904443	1.51859	0.103868	50.8489	1.53491	0.104741	0.0783265	0.0989919	4.38272
ESA2HT	26.4236	54	male	1	1.2	MX	NX	Stage I	T1	6th	stage i	20.5568	0.0734909	0.098005	4.31562	2.90418	0.0988187	0.0741391	0.0934612	0.101916
FVA3R3	37.4214	38	female	1	1.00274	MX	NX	Stage I	T1	7th	stage i	0	0	9.1406	2.72319	1.81018	19.2297	0	1.80702	31.1398
FVA4ZP	24.4473	78	male	1	6.81096	M0	NX	Stage IIIA	T3	6th	stage iiia	114.045	0.0654845	0.0867845	10.896	0.0902085	1.4534	0.0660513	70.7056	400.601
G3A25S	26.4915	64	male	1	1.13973	M0	N0	Stage I	T1	6th	stage i	49.9519	7.5326	17.813	17.8168	0.921547	188.767	0	10.3098	788.314
G3A25Y	22.8329	52	female	1	1.23836	M0	N0	Stage I	T1	6th	stage i	0.400945	7.73084	30.5728	38.2329	3.62073	46.7396	0	0	14.3353
G3A5SI	23.6203	44	male	1	2.10411	M0	N0	Stage II	T2	7th	stage ii	0.0927147	4.28784	83.9376	24.3356	1.54896	0.107458	0.080238	0.101526	2.98467
G3A7M9	25.2595	70	male	1	0.153425	MX	NX	Stage IIIB	T3b	7th	stage iiib	1.13472	6.26979	71.2148	55.012	24.2698	172.2	0	2.43682	111.278
G3AAV1	30.2189	51	male	1	0.983562	M0	N0	Stage IIIC	T4	7th	stage iiic	1.70095	2.58888	22.599	9.53159	2.57296	1.70034	0	0.831152	284.543
G3AAV4	23.0112	83	female	1	0.0739726	M0	N0	Stage I	T1	7th	stage i	0.0111151	1.06271	14.7092	22.0481	5.26345	1.06417	115.621	0.0119617	4.21354
G3AAV6	28.6501	53	female	1	0.178082	M0	N0	Stage IIIA	T3a	7th	stage iiia	0	15.0103	54.9127	61.5432	3.22102	218.317	0	0	4.85587
GJA6C0	35.1562	75	female	1	0.0849315	MX	NX	Stage II	T2	7th	stage ii	12.902	1.44597	30.1429	4.44148	0.68752	68.7159	0	31.0521	384.645
GJA9DB	27.4529	68	male	1	0.183562	MX	N0	Stage I	T1	7th	stage i	0	1.55679	13.5856	34.5424	3.15255	32.8812	0	0	117.919
HPA5MZ	23.9591	78	male	1	0.249315	M0	NX	Stage I	T1	6th	stage i	12.9142	2.54913	9.38836	2.52685	50.5509	1.67179	0	0	499.308
KRA7K0	21.7994	65	male	1	0.178082	M0	N0	Stage I	T1	7th	stage i	25.1949	0	13.5333	6.76077	3.85971	0	22.333	1.92427	139.29
NIA4U2	28.0428	71	male	1	4.90685	MX	NX	Stage IIIA	T3	6th	stage iiia	0	0	7.57125	7.57686	0	18.628	0	0	9.23002
PDA5DF	25.8166	58	female	1	1.75068	M0	N0	Stage IIIB	T4	6th	stage iiib	0.895627	1.82109	17.4529	6.41098	0.89778	16.5295	0	0	33.0768
UBA7MD	18.6122	67	male	1	0.142466	MX	N0	Stage I	T1	7th	stage i	1.61865	0.789119	14.9741	6.62131	3166.85	0.786821	1.62847	216.884	585.983
UBA7MF	24.9836	56	male	1	0.586301	MX	NX	Stage IIIA	T3a	7th	stage iiia	0	0.632577	23.4671	37.1202	3.47834	54.212	0	0	0.634977
WXAA47	22.3214	33	female	1	1.52329	MX	NX	Stage IIIA	T3a	7th	stage iiia	21.6194	1.87319	0.176843	10.523	81.05	0.178573	0.128353	0.167282	82.7591
XRA8TF	20.6852	74	male	1	1.89863	MX	NX	Stage I	T1	7th	stage i	7.64092	0.0178402	14.2111	16.3863	1.11609	30.5659	9.75767	0.0219077	2.20827
YAA8S7	27.1416	68	male	1	1.12877	MX	N0	Stage IIIA	T3a	7th	stage iiia	19.667	9.93437	40.2087	20.0431	1523.82	0	0	441.54	648.078
