# Supplementary material for: Construction of a Ferroptosis-Related Nine-lncRNA Signature for Predicting Prognosis and Immune Response in Hepatocellular Carcinoma
Source: Front Immunol. 2021 Sep 17;12:719175. doi: 10.3389/fimmu.2021.719175 (PMC8484522; doi:10.3389/fimmu.2021.719175)
Supplement: Supplementary file 12 [file Table_8.xlsx]

## Sheet: 10 year PI
ID	BMI	age	gender	death	follow	ajcc_pathologic_m	ajcc_pathologic_n	ajcc_pathologic_t	risk	PI
DDA73G	<18.5	15-64	male	0	9.52877	M0	N0	T1	0.619662	0.619662
DDA118	>30	15-64	male	0	9.41644	M0	N0	T2	0.382155	0.528195
DDA4NP	>30	>65	female	0	9.06301	M0	N0	T1	0.182622	-0.205378
DDA3A6	<18.5	15-64	male	1	8.92603	M0	N0	T2	0.427145	0.396385
DDA3A5	25-30	15-64	male	1	8.56164	M0	N0	T3	0.698671	2.19107
DDAAVP	25-30	>65	female	0	7.53973	M0	N0	T1	0.423736	0.473636
DDA4ND	18.5-25	>65	male	0	7.52329	M0	N0	T1	0.583393	0.443593
DDAAVQ	25-30	>65	female	0	7.47397	M0	N0	T1	0.968376	1.01828
DDA115	>30	>65	female	1	6.96438	M0	N0	T3	0.924836	1.41454
DDAAVR	>30	>65	female	0	6.88493	M0	N0	T1	0.138223	-0.249777
FVA4ZP	25-30	15-64	female	1	6.81096	M0	NX	T3	0.610375	2.18568
DDA4NS	25-30	>65	male	1	6.72877	M0	N0	T1	0.196415	0.430515
DDAAVV	>30	>65	female	0	6.72603	M0	N0	T2	0.672228	0.253468
DDA113	25-30	>65	male	0	6.64384	M0	N0	T2	0.743774	0.947114
DDA1EA	18.5-25	15-64	female	0	6.61644	M0	N0	T2	0.646251	0.672091
DDA4NV	18.5-25	>65	female	0	6.56986	M0	N0	T3	0.160385	0.714085
DDAACB	>30	15-64	male	0	6.36712	M0	N0	T1	1.12501	1.30181
DDAAVW	25-30	>65	female	0	6.34795	M0	N0	T1	0.372733	0.422633
DDAACA	>30	15-64	female	0	6.30411	M0	N0	T1	1.56823	1.56083
DDA1ED	18.5-25	15-64	female	0	6.30411	M0	N0	T1	0.0437429	0.100343
DDA4NO	18.5-25	15-64	female	0	6.15068	M0	N0	T1	0.332915	0.389515
DDAAVU	18.5-25	>65	female	0	6.03288	M0	N0	T2	0.40853	0.0537696
DDAACE	25-30	>65	female	0	5.98356	M0	N0	T1	0.379711	0.429611
DDA3A2	>30	15-64	male	1	5.83836	M0	N0	T1	0.240485	0.417285
DDAACJ	>30	15-64	female	0	5.7589	M0	N0	T2	0.866554	0.828394
DDAADR	>30	>65	female	0	5.55616	M0	N0	T1	0.754249	0.366249
DDA1EB	25-30	15-64	male	0	5.52603	M0	N0	T1	0.263043	0.877743
DDAAW0	>30	>65	female	0	5.52055	M0	N0	T1	0.265574	-0.122426
DDAAW1	25-30	>65	female	0	5.44932	M0	N0	T3	0.172933	1.10053
DDAAVY	25-30	>65	female	0	5.39726	M0	N0	T3	0.556897	1.4845
DDAAVZ	25-30	>65	female	0	5.20548	M0	N0	T1	0.477672	0.527572
DDAACO	<18.5	>65	female	0	5.13973	M0	N0	T1	0.99664	0.43184
DDAAW2	25-30	15-64	female	0	5.08219	M0	N0	T1	0.242975	0.673475
DDAAVS	>30	>65	female	0	4.99452	M0	N0	T1	1.04229	0.654289
DDAACS	>30	>65	female	0	4.94247	M0	N0	T1	1.45471	1.06671
NIA4U2	>30	15-64	female	1	4.90685	MX	NX	T3	0.225563	1.97706
G3A25X	25-30	15-64	female	0	4.87397	M0	N0	T2	0.855155	1.2549
DDAAVX	25-30	>65	female	0	4.70685	M0	N0	T2	0.123208	0.142348
DDA4NL	18.5-25	>65	female	0	4.68767	M0	N0	T1	0.102502	-0.221498
DDA39X	25-30	15-64	male	1	4.6411	M0	NX	T1	0.611654	1.49345
DDAACC	25-30	>65	female	1	4.61644	M0	N0	T1	0.617269	0.667169
G3A25U	25-30	>65	male	0	4.48219	M0	N0	T1	1.20893	1.44303
DDAAW3	25-30	15-64	female	0	4.47397	M0	N0	T1	0.251696	0.682196
DDA116	25-30	15-64	female	1	4.44384	M0	N0	T3	0.260354	1.56855
DDAACI	25-30	15-64	female	0	4.43288	M0	N0	T2	0.453475	0.853215
DDAACU	25-30	>65	female	0	4.29315	M0	N0	T1	0.521348	0.571248
DDAACT	25-30	15-64	male	0	4.27945	M0	N0	T1	0.242815	0.857515
DDA11D	>30	>65	male	1	4.27397	M0	N0	T1	0.327832	0.124032
G3A25T	25-30	>65	male	0	4.25479	M0	N0	T3	0.446185	1.55798
DDAACV	25-30	>65	female	0	4.19452	M0	N0	T1	1.67349	1.72339
DDAAEI	>30	15-64	female	0	4.19452	M0	N0	T1	0.611142	0.603742
DDA1EH	25-30	>65	female	0	4.09589	M0	N0	T3	0.548321	1.47592
DDAACY	25-30	>65	female	0	3.9726	M0	N0	T1	0.578721	0.628621
DDAACW	25-30	>65	female	0	3.90137	M0	N0	T1	0.68875	0.73865
BCA217	18.5-25	15-64	male	1	3.8274	M0	NX	T2	2.04813	2.52527
DDA1EG	>30	15-64	female	1	3.7589	M0	N0	T1	1.22032	1.21292
BCA216	18.5-25	>65	male	0	3.70137	M0	NX	T3	1.24446	2.24946
DDAAD5	25-30	>65	female	0	3.68493	M0	N0	T1	2.67095	2.72085
XRA8TC	25-30	>65	male	0	3.66849	MX	NX	T1	0.642764	1.75806
DDAACN	25-30	>65	female	0	3.56712	M0	N0	T1	0.206982	0.256882
DDAAD3	25-30	>65	female	0	3.54795	M0	N0	T1	0.402661	0.452561
DDAADB	25-30	>65	female	0	3.40274	M0	N0	T1	1.33068	1.38058
DDAADA	>30	15-64	male	0	3.37808	M0	N0	T1	0.207416	0.384216
DDAADD	25-30	>65	female	0	3.3726	M0	N0	T1	1.21469	1.26459
DDAAD8	25-30	15-64	male	0	3.33973	M0	N0	T1	0.90087	1.51557
DDAADG	25-30	15-64	female	0	3.13699	M0	N0	T3	0.498369	1.80657
BDA3ER	18.5-25	>65	female	0	3.05479	MX	NX	T2	0.810639	1.33708
RGA7D4	>30	15-64	female	0	3.00822	M0	N0	T2	1.77891	1.74075
DDAADI	25-30	>65	male	0	2.9726	M0	N0	T1	0.532737	0.766837
DDA73F	>30	15-64	male	0	2.9726	M0	N0	T1	0.631429	0.808229
DDAAEK	25-30	>65	female	0	2.92329	M0	N0	T2	0.433651	0.452791
DDAADJ	25-30	15-64	male	0	2.92055	M0	N0	T1	0.437585	1.05228
DDAADK	25-30	15-64	male	0	2.87397	M0	N0	T2	0.4426	1.02654
XRA8TD	>30	>65	male	0	2.82192	M0	N0	T3	0.790835	1.46473
DDA4NA	18.5-25	15-64	male	0	2.76164	M0	N1	T2	0.385949	1.06989
DDA1EJ	>30	15-64	male	1	2.75342	M0	N1	T1	1.275	1.9257
DDA4NB	25-30	>65	female	0	2.70959	M0	N0	T1	0.177537	0.227437
KRA7K7	18.5-25	>65	male	0	2.60548	M0	N0	T2	1.43633	1.26577
DDA4NF	>30	15-64	female	0	2.58082	M0	N0	T1	0.967037	0.959637
DDA3A9	25-30	>65	male	1	2.55068	M1	N0	T4	0.193791	2.95989
DDA4NJ	18.5-25	>65	male	0	2.54247	M0	N0	T2	0.712339	0.541779
XRA8TE	<18.5	>65	female	0	2.53425	MX	N0	T3	0.435743	1.36274
DDA4NH	18.5-25	15-64	male	0	2.51233	M0	N0	T3	0.857414	1.97591
EDA459	<18.5	>65	female	0	2.49315	M0	N0	T2	0.800637	0.205077
KRA7K8	18.5-25	>65	female	0	2.48219	M0	N0	T1	0.532298	0.208298
DDA4NN	25-30	>65	male	1	2.46301	M0	N0	T1	0.776938	1.01104
XRA8TG	25-30	>65	female	0	2.46027	M0	NX	T1	0.814591	1.13159
DDAADN	25-30	>65	female	0	2.46027	MX	NX	T1	1.62024	2.55134
GJA3OU	18.5-25	>65	female	0	2.40822	MX	NX	T1	0.589157	1.14636
G3A25V	>30	15-64	female	0	2.35616	M0	N0	T1	0.442596	0.435196
EDA5KG	25-30	>65	male	0	2.33973	M0	N0	T2	0.447459	0.650799
UBA7MA	18.5-25	>65	male	0	2.32329	M0	N0	T2	2.05862	1.88806
KRA7K2	>30	>65	female	0	2.27123	M0	N0	T1	0.0896854	-0.298315
DDA39W	25-30	>65	male	1	2.26575	M0	N0	T3	1.65608	2.76788
EDA4XI	25-30	>65	female	0	2.24384	M0	N0	T2	0.157843	0.176983
DDA4NI	18.5-25	15-64	female	0	2.23562	M0	NX	T2	0.101493	0.394433
DDAAEE	25-30	>65	female	0	2.21918	M0	N0	T1	0.937379	0.987279
DDA4NG	18.5-25	15-64	female	1	2.19726	M0	NX	T3	0.451181	1.65258
NIA8LF	18.5-25	15-64	female	0	2.18904	MX	NX	T1	0.170191	1.10799
DDAAEH	25-30	15-64	female	0	2.14795	M0	N0	T1	0.309455	0.739955
G3A3CH	25-30	>65	female	0	2.13699	M0	N0	T3	0.648594	1.57619
G3A5SI	25-30	>65	female	1	2.10411	M0	N0	T2	1.12747	1.14661
DDAAED	>30	>65	female	0	2.09041	M0	N0	T1	0.514578	0.126578
WXAA46	18.5-25	>65	female	0	2.07123	MX	NX	T2	0.0820127	0.608453
G3A5SK	25-30	>65	female	0	2.03836	M0	NX	T1	0.0268204	0.34382
DDA73A	18.5-25	15-64	female	0	1.99452	M0	N0	T1	0.389291	0.445891
DDAAE9	25-30	15-64	female	0	1.97808	M0	N0	T1	1.01465	1.44515
DDAAEG	<18.5	>65	male	0	1.96986	M0	N0	T1	0.483306	0.102706
DDA73C	25-30	15-64	male	0	1.92055	M0	N0	T3	0.224503	1.7169
MIA75G	25-30	>65	female	0	1.91233	M0	N0	T2	0.308741	0.327881
G3A5SJ	>30	>65	female	0	1.91233	M0	NX	T1	1.61721	1.49631
XRA8TF	25-30	15-64	female	1	1.89863	MX	NX	T1	0.459128	1.77083
DDA73D	18.5-25	15-64	male	0	1.89863	MX	NX	T2	0.360824	1.45206
ESA2HS	>30	15-64	female	1	1.88493	MX	NX	T1	0.550794	1.42459
BCA3KG	>30	15-64	male	0	1.86301	M0	N0	T2	1.89687	2.04291
G3A3CG	18.5-25	15-64	female	0	1.84384	M0	N0	T1	0.653419	0.710019
DDAAD6	18.5-25	15-64	female	0	1.8411	M0	N0	T3	1.63571	2.57001
G3A6UC	>30	15-64	female	0	1.83836	M0	N0	T3	0.161784	1.03208
DDA11C	18.5-25	15-64	female	0	1.8137	M0	N0	T1	0.373193	0.429793
DDA4NE	>30	15-64	male	1	1.80822	M0	N0	T3	1.23169	2.28619
DDAAD2	25-30	15-64	female	0	1.80274	M0	N0	T1	0.615179	1.04568
G3A25Z	25-30	>65	female	0	1.79452	M0	N0	T1	0.392884	0.442784
CCA7IF	25-30	>65	female	1	1.77808	M0	N0	T3	1.13477	2.06237
DDAAE7	>30	15-64	female	0	1.76438	M0	N0	T1	0.173148	0.165748
DDA39V	>30	15-64	female	1	1.76164	M0	NX	T2	1.07239	1.30133
RCA7S9	25-30	>65	male	0	1.75342	M0	N0	T1	0.972892	1.20699
PDA5DF	>30	>65	male	1	1.75068	M0	N0	T4	0.355685	1.34588
DDAAE2	>30	>65	female	0	1.74795	M0	N0	T1	0.415917	0.0279173
DDAADL	25-30	>65	female	0	1.74247	M0	N0	T1	0.843889	0.893789
G3A7M6	18.5-25	>65	male	0	1.73151	MX	NX	T1	0.90774	1.64914
K7A5RF	25-30	>65	female	0	1.72877	MX	NX	T1	0.17014	1.10124
G3A5SL	>30	15-64	female	0	1.70137	M0	NX	T2	0.243513	0.472453
WXAA44	>30	>65	male	0	1.68493	MX	NX	T1	0.955666	1.63307
DDA3A4	<18.5	>65	female	1	1.67671	M0	N0	T3	0.341459	0.654359
EPA26S	<18.5	15-64	female	0	1.66575	MX	N0	T1	0.24345	0.67335
DDAAE4	>30	>65	male	0	1.66575	M0	N0	T1	0.444818	0.241018
DDA1EC	25-30	>65	male	0	1.64932	M0	N0	T1	0.415946	0.650046
UBA7MB	25-30	>65	female	0	1.64658	MX	NX	T2	1.63778	2.53812
DDA39Z	25-30	>65	male	1	1.64658	M0	NX	T2	0.844947	1.31539
EPA2KB	>30	>65	male	1	1.63288	MX	NX	T1	1.13876	1.81616
G3A3CJ	25-30	>65	female	0	1.6274	M0	N0	T2	0.137639	0.156779
RCA7SB	25-30	>65	female	0	1.61096	M0	N0	T2	0.76842	0.78756
DDAADW	<18.5	>65	female	0	1.60822	M0	N0	T1	2.23487	1.67007
G3A3CK	25-30	>65	female	0	1.60274	M0	N0	T1	0.256436	0.306336
RCA7SF	>30	15-64	female	0	1.5863	M0	N0	T1	1.17477	1.16737
DDAAEA	25-30	15-64	female	0	1.57534	M0	N0	T1	0.817486	1.24799
DDAADV	25-30	>65	female	0	1.5726	M0	N0	T1	1.0864	1.1363
DDAAE3	>30	>65	female	0	1.55068	M0	N0	T1	0.276517	-0.111483
DDAAD1	<18.5	>65	male	0	1.54521	M0	N0	T1	0.270385	-0.110215
BCA8YO	>30	15-64	male	0	1.53973	M0	N0	T4	1.9232	3.294
DDA1EK	18.5-25	>65	male	1	1.52877	M1	N0	T4	0.275368	2.66757
WXAA47	25-30	>65	male	1	1.52329	MX	NX	T3	0.236153	2.22915
DDAADY	25-30	>65	male	0	1.52055	M0	N0	T1	0.500966	0.735066
DDAAE0	25-30	>65	male	0	1.52055	M0	N0	T3	0.93642	2.04822
DDAADU	>30	>65	female	0	1.51781	M0	N0	T2	0.26572	-0.15304
DDAAE1	25-30	>65	female	0	1.51233	M0	N0	T1	0.675522	0.725422
BCA5W4	18.5-25	15-64	female	1	1.49863	M0	NX	T3	0.191757	1.39316
O8A75V	>30	>65	female	0	1.47397	MX	NX	T1	1.13893	1.63213
DDA3A3	>30	>65	female	1	1.46575	M0	N0	T1	0.333353	-0.0546466
G3A5SM	18.5-25	>65	female	0	1.42466	M0	NX	T2	0.555416	0.467756
K7A5RG	18.5-25	15-64	female	0	1.42192	MX	NX	T1	0.898682	1.83648
K7A6G5	25-30	15-64	female	0	1.40274	MX	N0	T1	0.49504	1.53964
MIA75E	18.5-25	>65	female	0	1.38904	M0	N0	T4	0.198017	1.06802
UBA7MC	>30	>65	female	0	1.36986	MX	N0	T3	1.81623	2.92003
UBA7ME	>30	>65	female	0	1.33151	MX	NX	T1	0.458872	0.952072
G3AAUZ	18.5-25	>65	female	0	1.31507	M0	N0	T1	0.628852	0.304852
DDAAEB	>30	>65	female	0	1.30959	M0	N0	T1	0.400388	0.0123876
G3AAV0	25-30	>65	female	0	1.30411	M0	N0	T1	0.22397	0.27387
DDAADS	25-30	>65	female	0	1.29863	M0	N0	T1	0.115494	0.165394
RCA7SK	25-30	>65	female	0	1.29315	M0	N0	T1	1.03489	1.08479
DDAACG	25-30	>65	female	1	1.28493	M0	N0	T2	1.48827	1.50741
RCA7SH	25-30	>65	female	0	1.28219	M0	N0	T2	1.26024	1.27938
DDAADP	25-30	>65	female	0	1.25479	M0	N0	T1	0.677932	0.727832
DDAADO	25-30	>65	female	0	1.2411	M0	N0	T1	0.961787	1.01169
G3A25Y	25-30	>65	male	1	1.23836	M0	N0	T1	1.00603	1.24013
G3A7M5	>30	15-64	female	0	1.22466	MX	NX	T1	0.293822	1.16762
BCA69H	25-30	>65	female	0	1.21644	M0	NX	T2	1.63575	1.92199
ESA2HT	>30	>65	female	1	1.2	MX	NX	T1	0.0481368	0.541337
DDAADQ	25-30	>65	female	0	1.19452	M0	N0	T2	0.259312	0.278452
DDAACQ	25-30	>65	female	1	1.18356	M0	N0	T2	0.643653	0.662793
EDA7XO	25-30	>65	female	0	1.16986	M0	N0	T3	0.414629	1.34223
DDAADC	>30	>65	female	1	1.16438	M0	N0	T1	2.24543	1.85743
LGA9QC	>30	>65	female	0	1.16438	M0	NX	T1	0.300145	0.179245
EDA627	25-30	15-64	female	0	1.1589	M0	NX	T1	0.170892	0.868492
DDA3A7	25-30	15-64	female	1	1.14795	M0	N0	T3	0.556526	1.86473
G3A25S	>30	>65	female	1	1.13973	M0	N0	T1	1.9274	1.5394
DDA1EL	<18.5	>65	female	1	1.13699	M0	N0	T2	2.62758	2.03202
DDAACP	>30	>65	female	0	1.13699	M0	N0	T1	2.14077	1.75277
YAA8S7	>30	15-64	female	1	1.12877	MX	N0	T3	2.37845	3.86285
G3AAV3	18.5-25	>65	male	0	1.12877	M0	N0	T2	0.839898	0.669338
DDAA3A	>30	15-64	male	1	1.12329	MX	N0	T1	1.4646	2.2555
BDA3EP	>30	15-64	male	0	1.12055	M0	N0	T1	0.477514	0.654314
EDA82E	25-30	>65	male	0	1.11781	M0	N0	T3	0.178429	1.29023
EDA66X	25-30	>65	female	0	1.11233	M0	N0	T3	0.975327	1.90293
EDA8O5	25-30	>65	male	0	1.11233	M0	N0	T3	0.552717	1.66452
EDA7XP	25-30	>65	male	0	1.09589	M0	N0	T2	0.781404	0.984744
CCA7II	<18.5	>65	female	0	1.09315	M0	N0	T3	2.42556	2.73846
WQAB4B	18.5-25	>65	female	0	1.08219	M0	NX	T2	0.509153	0.421493
DDA1EF	18.5-25	>65	male	1	1.07945	M0	N0	T1	0.581579	0.441779
EDA7PY	<18.5	>65	male	0	1.06849	M0	NX	T2	0.39707	0.25281
LGA6GG	>30	15-64	male	0	1.06027	M0	NX	T2	0.620579	1.03372
BCA69I	>30	15-64	female	0	1.06027	M0	N0	T1	0.0615624	0.0541624
CCA7IJ	25-30	>65	female	0	1.04658	M0	N0	T2	2.98075	2.99989
DDAACD	25-30	>65	female	1	1.04384	M0	N0	T1	0.248919	0.298819
DDA4NQ	>30	>65	female	1	1.02192	M0	N0	T2	1.64025	1.22149
LGA9QD	>30	15-64	female	0	1.00274	M0	N0	T3	0.0846755	0.954975
FVA3R3	18.5-25	>65	male	1	1.00274	MX	NX	T1	0.216976	0.958376
CCA7IH	<18.5	>65	female	0	1	M0	N0	T3	0.219229	0.532129
DDAACF	25-30	15-64	female	1	1	M0	N0	T1	0.825291	1.25579
G3AAV1	18.5-25	>65	female	1	0.983562	M0	N0	T4	0.63057	1.50057
DDA1EE	>30	15-64	female	1	0.956164	M0	N0	T3	0.407438	1.27774
CCA5UC	25-30	>65	female	1	0.950685	M0	N0	T3	1.30898	2.23658
CCA8HU	<18.5	>65	male	1	0.942466	M0	N0	T3	2.53807	3.03517
CCA3MB	25-30	>65	female	1	0.863014	M0	N0	T3	2.1782	3.1058
CCA5UD	25-30	>65	female	1	0.832877	M0	N0	T3	2.16989	3.09749
CCA3MA	25-30	>65	female	1	0.830137	M0	N0	T3	1.30901	2.23661
CCA3M9	25-30	>65	female	1	0.821918	M0	N0	T3	2.41462	3.34222
CCA8HS	25-30	>65	female	1	0.821918	M0	N1	T3	2.19398	3.59548
CCA7IG	25-30	>65	female	1	0.819178	M0	N0	T2	1.59569	1.61483
EDA66Y	25-30	>65	male	1	0.810959	M0	N0	T3	1.3221	2.4339
DDA73B	18.5-25	15-64	male	1	0.775342	M0	N0	T1	1.37164	1.61244
CCA8HV	25-30	>65	male	1	0.764384	M0	N0	T2	1.61745	1.82079
CCA7IL	25-30	>65	female	1	0.761644	M0	N0	T3	0.823978	1.75158
CCA5UE	25-30	>65	female	1	0.745205	M0	N0	T4	3.0986	4.3425
CCA7IK	25-30	>65	female	1	0.717808	M0	N0	T3	3.19298	4.12058
DDA3A1	25-30	15-64	female	1	0.638356	M0	N0	T3	1.17458	2.48278
DDA119	25-30	>65	female	1	0.610959	M1	N0	T3	0.100907	2.36651
CCA7IE	25-30	>65	female	1	0.594521	M0	N0	T3	1.15993	2.08753
UBA7MF	25-30	>65	female	1	0.586301	MX	NX	T3	0.811161	2.61996
DDAACH	25-30	15-64	female	1	0.534247	M0	N0	T2	3.25666	3.6564
DDAACZ	25-30	>65	male	1	0.468493	M0	N0	T1	3.23553	3.46963
DDA39Y	>30	15-64	female	1	0.468493	M0	NX	T1	4.06073	4.32043
CCA8HT	25-30	15-64	female	1	0.383562	M0	N0	T3	2.87501	4.18321
CC5263	25-30	>65	female	1	0.353425	M0	N0	T3	2.93354	3.86114
DDAADF	>30	>65	male	1	0.315068	M0	N0	T1	1.13037	0.926568
DDAACL	18.5-25	15-64	male	1	0.293151	M0	N0	T1	2.54604	2.78684
CC5262	25-30	15-64	female	1	0.282192	M0	N0	T4	1.28833	2.91283
CC5264	25-30	15-64	female	1	0.279452	M0	N0	T3	2.82039	4.12859
CCA1HT	25-30	>65	female	1	0.276712	M0	N0	T3	3.4503	4.3779
CC5261	25-30	>65	female	1	0.265753	M0	N0	T2	1.045	1.06414
HPA5MZ	25-30	15-64	female	1	0.249315	M0	NX	T1	0.639244	1.33684
CC5260	25-30	>65	male	1	0.238356	M0	N0	T4	0.970064	2.39816
GJA9DB	>30	15-64	female	1	0.183562	MX	N0	T1	0.738579	1.34528
KRA7K0	25-30	15-64	female	1	0.178082	M0	N0	T1	0.429264	0.859764
G3AAV6	>30	>65	male	1	0.178082	M0	N0	T3	2.22668	2.90058
EDA8O6	<18.5	>65	male	1	0.153425	M0	N0	T3	0.941462	1.43856
G3A7M9	>30	15-64	female	1	0.153425	MX	NX	T3	2.09194	3.84344
UBA7MD	25-30	15-64	female	1	0.142466	MX	N0	T1	1.70259	2.74719
GJA6C0	18.5-25	15-64	male	1	0.0849315	MX	NX	T2	1.0177	2.10894
G3AAV4	25-30	15-64	male	1	0.0739726	M0	N0	T1	0.902281	1.51698
DDAAC8	25-30	15-64	female	1	0.0438356	M0	N0	T1	1.29235	1.72285
DDA11B	18.5-25	15-64	female	1	0.0383562	M0	N0	T1	0.36915	0.42575
DDAADM	25-30	>65	female	1	0.0328767	M0	N0	T2	0.547593	0.566733
DDA3A8	18.5-25	15-64	female	1	0.030137	M0	N0	T2	0.515304	0.541144
DDA4NR	18.5-25	15-64	male	1	0.0246575	M0	N0	T1	0.993281	1.23408
