# Supplementary material for: Construction of a Ferroptosis-Related Nine-lncRNA Signature for Predicting Prognosis and Immune Response in Hepatocellular Carcinoma
Source: Front Immunol. 2021 Sep 17;12:719175. doi: 10.3389/fimmu.2021.719175 (PMC8484522; doi:10.3389/fimmu.2021.719175)
Supplement: Supplementary file 13 [file Table_9.xlsx]

## Sheet: log10 exp 做热图
Group	Low risk	Low risk	Low risk	Low risk	Low risk	Low risk	Low risk	Low risk	Low risk	Low risk	Low risk	Low risk	Low risk	Low risk	Low risk	Low risk	Low risk	Low risk	Low risk	Low risk	Low risk	Low risk	Low risk	Low risk	Low risk	Low risk	Low risk	Low risk	Low risk	Low risk	Low risk	Low risk	Low risk	Low risk	Low risk	Low risk	Low risk	Low risk	Low risk	Low risk	Low risk	Low risk	Low risk	Low risk	Low risk	Low risk	Low risk	Low risk	Low risk
CTD.2033A16.3	-1.24244	0.762797	0.752357	#NUM!	-0.969922	-0.0954122	-0.791448	0.226305	1.43174	-0.719885	0.195149	-1.12961	-1.22616	0.547192	1.36854	-0.774979	-1.05214	0.854588	1.40101	-0.651415	-0.690461	-0.0650171	0.909966	0.833685	0.477003	1.00789	0.291997	-0.985	1.309	#NUM!	-0.91485	0.626997	0.253555	-0.959945	-0.184285	-0.0275944	-0.957481	-1.15301	0.0650903	1.03028	0.767265	1.20256	-1.23292	0.851607	0.273752	#NUM!	0.787965	#NUM!	0.262646
CTD.2116N20.1	0.122572	-1.52564	-1.13012	#NUM!	-1.03854	-0.0933464	0.287097	0.409112	-0.937866	-0.799602	#NUM!	-1.19369	0.126679	#NUM!	-0.129915	-0.851727	0.626548	-0.866415	-1.1838	0.362232	-0.771908	-0.0635371	-2.49964	0.223484	0.477008	-0.0435825	-0.881645	-1.05312	0.485814	#NUM!	-0.985431	0.450742	-0.956632	0.489432	#NUM!	#NUM!	-1.02652	0.599568	-1.61537	#NUM!	#NUM!	-1.552	-1.2948	0.284347	0.274696	#NUM!	-1.02439	#NUM!	0.269129
CTD.2510F5.4	-1.18717	0.545613	0.852848	0.65261	0.669047	1.28941	0.303486	1.04813	1.22066	-0.645025	1.25098	1.0349	0.131129	0.419787	1.04525	0.874622	0.185894	0.747119	-1.06149	-0.571693	0.635466	1.02862	1.0071	1.63917	1.30092	0.742207	0.295396	0.784685	1.26374	1.0229	0.69068	0.753187	-0.818934	0.503899	0.940209	0.881096	-0.894481	1.20299	0.831827	0.725489	0.764872	0.0746761	0.712428	-0.726777	1.08974	1.3135	1.29783	1.31159	0.844391
DDX11.AS1	0.587634	0.843464	0.46631	0.720705	0.668935	0.524018	1.29302	0.933685	1.06806	1.538	1.28924	1.40645	0.131391	-0.0678045	1.13041	0.874055	1.38033	0.746797	1.08778	0.823218	1.01183	0.422246	1.2374	1.43651	1.39783	0.867706	1.51956	1.12919	0.786966	0.943444	1.19983	0.925554	1.28954	1.62507	1.00815	0.932398	0.22357	1.40046	0.753136	0.792915	0.617183	0.963867	0.589849	0.30086	0.753172	1.04628	1.13971	1.21058	0.802413
LINC00942	0.124803	0.0777953	-0.987614	-0.156112	-0.889112	0.218458	0.57702	-0.0833098	0.710249	0.339592	#NUM!	0.156944	0.129047	0.241892	2.92176	-0.682288	0.76103	0.577532	0.74074	0.382324	-0.590595	1.54138	0.609444	0.221845	0.698855	0.867737	-0.716072	0.783806	2.82525	#NUM!	-0.831227	0.173255	-0.799562	-0.878653	0.143939	#NUM!	-0.876068	1.20368	0.06398	2.69779	-0.0993692	0.839687	-1.16146	-0.705983	#NUM!	0.224837	-0.873754	0.126058	0.264512
LINC01224	0.415763	0.765057	-1.0013	#NUM!	-0.903579	0.702206	0.579723	0.777589	1.12605	-0.640399	1.05343	1.03511	-1.16723	-0.0674798	1.26199	1.37419	1.68052	-0.715486	-1.05799	-0.566732	-0.608846	#NUM!	0.706305	1.31075	0.477001	0.439373	0.57213	1.72661	0.962912	0.416129	-0.846242	0.175677	1.06098	-0.893214	0.141868	0.755839	-0.890653	1.79285	1.33039	#NUM!	#NUM!	-1.43913	1.60798	-0.722464	1.63914	1.18798	-0.88836	0.123736	0.0742282
LINC01231	-1.30054	-1.52222	-1.1263	1.2355	1.54713	#NUM!	-0.863011	#NUM!	-0.933683	0.752148	#NUM!	-1.18996	-1.28455	#NUM!	#NUM!	-0.847324	-1.11439	-0.862052	-1.18006	-0.73055	-0.767261	#NUM!	-2.49647	#NUM!	#NUM!	#NUM!	-0.877324	-1.04917	-2.41116	#NUM!	-0.981353	-1.14146	-0.952492	-1.02491	#NUM!	#NUM!	-1.02252	-1.21285	-1.612	#NUM!	#NUM!	-1.5486	-1.29119	-0.868338	#NUM!	#NUM!	-1.02039	#NUM!	#NUM!
LINC01508	-1.20629	0.0795052	-1.02555	#NUM!	0.667874	-0.0954856	-0.745617	-0.0853665	-0.821825	-0.671358	#NUM!	-1.0919	-1.18981	#NUM!	#NUM!	-0.728567	-1.01309	-0.744576	-1.0816	-0.599852	-0.640688	#NUM!	-2.4144	#NUM!	#NUM!	0.261403	-0.761127	-0.944569	0.0108598	#NUM!	-0.872735	-1.04139	-0.841957	-0.918944	-0.184113	#NUM!	-0.916422	0.439075	-1.52444	#NUM!	#NUM!	1.45561	-1.19666	-0.751394	#NUM!	#NUM!	-0.914165	#NUM!	1.0116
ZFPM2.AS1	1.21708	1.01855	0.464309	1.05518	0.962111	1.10278	0.865783	0.836213	0.541584	1.29191	0.90644	0.737936	1.01114	0.849509	1.07522	1.9904	0.183083	0.960579	0.980485	-0.548055	1.38603	0.903201	0.961366	0.527894	1.36162	1.30789	1.8967	0.66207	2.38494	0.94337	1.15662	1.82332	0.70178	2.08332	1.83791	2.14323	0.793984	1.62784	0.831663	2.14888	0.617752	2.46857	0.416777	2.68675	0.673858	0.62857	1.71449	0.959943	1.00953
[truncated: 206 more columns]
