# Supplementary material for: Construction of a Ferroptosis-Related Nine-lncRNA Signature for Predicting Prognosis and Immune Response in Hepatocellular Carcinoma
Source: Front Immunol. 2021 Sep 17;12:719175. doi: 10.3389/fimmu.2021.719175 (PMC8484522; doi:10.3389/fimmu.2021.719175)
Supplement: Supplementary file 14 [file Table_10.xlsx]

## Sheet: 合并后分析的数据矩阵-corheatmap
ID	Risk	B.cells.naive	B.cells.memory	Plasma.cells	T.cells.CD8	T.cells.CD4.naive	T.cells.CD4.memory.resting	T.cells.CD4.memory.activated	T.cells.follicular.helper	T.cells.regulatory..Tregs.	T.cells.gamma.delta	NK.cells.resting	NK.cells.activated	Monocytes	Macrophages.M0	Macrophages.M1	Macrophages.M2	Dendritic.cells.resting	Dendritic.cells.activated	Mast.cells.resting	Mast.cells.activated	Eosinophils	Neutrophils
BCA216	2.24946	0.0769552	0	0.0209825	0.357872	0	0.128712	0.00491742	0.058126	0.0447633	0	0.00961314	0.0705242	0.0382517	0.0174722	0.0793478	0.033962	0	0	0.0585006	0	0	0
BCA217	2.52527	0.0285882	0	0.0007	0.0621884	0	0.326807	0	0.0274155	0.00954555	0	0	0.0286772	0	0.0468503	0.108615	0.327779	0	0	0.0328629	0	0	0
BCA3KG	2.04291	0	0.00438461	0.00250373	0.0731588	0	0.327308	0	0.0591293	0	0	0	0.04126	0.040002	0.08253	0.180225	0.175077	0	0	0.00765298	0	0	0.00676822
BCA5W4	1.39316	0	0	0.00820766	0	0	0.236205	0	0.0630494	0	0.0116356	0	0.0820023	0.102239	0.0904918	0.110977	0.199186	0	0	0.096006	0	0	0
BCA69H	1.92199	0.020439	0	0	0.0450337	0	0.156949	0	0.0169059	0.0292306	0	0	0.00814188	0.00627931	0.387667	0.0400556	0.279152	0	0	0.0101472	0	0	0
BCA69I	0.0541624	0.033332	0	0	0	0.0235842	0.236386	0	0	0	0	0.124272	0.0227827	0.270539	0.0661451	0.056927	0.0500116	0.00114539	0	0.103583	0	0.0112925	0
BCA8YO	3.294	0.00187518	0.00369265	0	0.106703	0	0.201083	0.0006	0.00984693	0.00345392	0	0.00891163	0.0888192	0.0273617	0.104567	0.186941	0.0853866	0.0128383	0	0.157934	0	0	0
BDA3EP	0.654314	0.154314	0.0373992	0	0.0510749	0	0.438534	0	0	0	0	0.0434146	0	0.0211211	0.0319133	0.0449049	0.177324	0	0	0	0	0	0
BDA3ER	1.33708	0.0516813	0	0	0.0204738	0	0.275046	0	0.0126557	0.0663072	0	0.0214166	0.015242	0.108983	0.308454	0.0445588	0.0400629	0.00646223	0	0.0240613	0	0	0.00459459
CC5260	2.39816	0.0511975	0	0.00117921	0.13943	0	0.187397	0	0	0.0385181	0	0.0492608	0.0005	0.0733557	0.0957901	0.0479994	0.276353	0.0262811	0	0.0127681	0	0	0
CC5261	1.06414	0.225474	0	0.00315276	0.0579024	0	0.327189	0	0	0.00962414	0	0	0.0281602	0.0187421	0.118805	0.0393229	0.0769705	0.0617766	0	0.0328804	0	0	0
CC5262	2.91283	0.0235685	0	0	0.0978636	0	0.193712	0.00230656	0	0.00403956	0	0	0.0218839	0.04118	0.149687	0.0700147	0.192653	0.0006	0	0.130372	0	0	0.0721553
CC5263	3.86114	0.0233305	0.00462051	0	0	0	0.289307	0	0.042397	0.0503584	0	0.00253146	0.0327668	0.137338	0.161005	0.00318006	0.119945	0.0701164	0	0.0104643	0	0	0.0526392
CC5264	4.12859	0.124116	0	0.00308177	0.0874755	0	0.199025	0.0119785	0.058757	0.0756113	0	0.00605684	0	0.00399781	0.0206781	0.0733296	0.264498	0.0339307	0	0.037464	0	0	0
CCA1HT	4.3779	0.0358459	0	0	0.110945	0	0.122753	0.052592	0.0405083	0.0161997	0	0.0700185	0	0.0123645	0.0541457	0.119275	0.305343	0.00212112	0	0.0283688	0	0	0.0295197
CCA3M9	3.34222	0	0	0.00770215	0.35005	0	0.103119	0.0128257	0.0318807	0.0572371	0	0	0.00835788	0.0550375	0	0.0709485	0.296881	0.00596029	0	0	0	0	0
CCA3MA	2.23661	0.0431059	0	0	0.0523687	0	0.0606926	0	0	0.0469108	0	0.00735138	0.0185847	0	0.535893	0.0366175	0.164235	0	0	0.0236846	0	0	0.0105559
CCA3MB	3.1058	0.0358748	0	0	0	0	0.372476	0	0.00685859	0.0116503	0	0.0265496	0.0385161	0.0887171	0.0525417	0.057642	0.128591	0.0067066	0	0.161534	0	0	0.0123421
CCA5UC	2.23658	0.0739279	0	0.0108092	0.0359183	0	0.167543	0	0	0.0671149	0	0	0.0268846	0.0148187	0.263802	0.0708404	0.224288	0	0	0.0440524	0	0	0
CCA5UD	3.09749	0	0.0102096	0	0.081963	0	0.160264	0	0.0417497	0.0243169	0	0.0681183	0.00175506	0.0532011	0	0.161001	0.351708	0	0.00405697	0.0416565	0	0	0
CCA5UE	4.3425	0	0.00534074	0	0.0749445	0	0.207895	0	0.0255218	0.0341257	0	0.0217133	0.00460637	0	0.240797	0.0388715	0.330469	0.00877234	0	0.0069425	0	0	0
CCA7IE	2.08753	0.115359	0	0	0.185332	0	0.123795	0	0.0456001	0.0277929	0	0	0.038918	0.111546	0.275085	0.0495921	0.0148129	0.00337949	0	0.00878739	0	0	0
CCA7IF	2.06237	0	0.0213004	0	0	0.0356679	0.141704	0	0	0.0003	0	0.123808	0.0284586	0.0465419	0.189133	0.0403188	0.0534684	0.00239184	0.0006	0.316326	0	0	0
CCA7IG	1.61483	0	0.0113662	0	0	0.0322692	0.0540101	0	0.00500472	0.103542	0	0	0.122451	0.0320996	0.355731	0	0.0873365	0.0171071	0	0.166406	0	0.0111742	0.00150301
CCA7IH	0.532129	0.131658	0	0.001	0.107235	0	0.0358322	0	0.0330174	0	0	0.0296999	0.0660498	0.0339841	0	0.069221	0.24008	0	0	0.252226	0	0	0
CCA7II	2.73846	0.0854037	0	0	0.0501158	0	0.0655173	0	0	0.0335066	0	0.00578102	0.0562834	0.00232892	0.202885	0.0210999	0.417956	0	0	0.0349949	0	0.0241272	0
CCA7IJ	2.99989	0.0194212	0	0	0.231073	0	0.101645	0	0.0586887	0.0164966	0	0	0.00322879	0.0482545	0	0.112574	0.408618	0	0	0	0	0	0
CCA7IK	4.12058	0.0328349	0	0	0.00498773	0.189364	0	0	0	0	0	0.153822	0.0192309	0.0917169	0.0633519	0.118516	0.262403	0	0	0.0476897	0	0.0160819	0
CCA7IL	1.75158	0.0682443	0	0.0419319	0.116451	0	0	0	0.0279021	0	0	0.0583986	0.0211898	0.0302016	0.164848	0.165097	0.29272	0	0	0.0130156	0	0	0
CCA8HS	3.59548	0	0.14852	0	0.0874326	0	0.11854	0	0.0354927	0.0781283	0	0.0214313	0.0324802	0.00733498	0.216765	0.0685119	0.155601	0	0	0.0297618	0	0	0
CCA8HT	4.18321	0.00356955	0.00523132	0	0.0489667	0	0.111359	0	0.0397303	0.00711628	0	0	0.0420254	0.0371263	0.210533	0.0777495	0.313593	0.0162415	0	0.0839394	0	0	0.00281846
CCA8HU	3.03517	0.0829966	0	0.00121241	0.0424871	0	0.103814	0	0.0393027	0.0106037	0	0.0295502	0.0590927	0.0601902	0.0701703	0.0528201	0.377165	0	0	0.0705945	0	0	0
CCA8HV	1.82079	0.00774937	0.0203858	0	0.0199836	0	0.150944	0	0	0.0598451	0	0.0003	0.128987	0.0840898	0.230895	0.00876634	0	0.0147344	0	0.254678	0	0.0186338	0
DDA113	0.947114	0.0316842	0	0	0.130993	0	0.0964264	0	0.0265469	0.0800003	0	0	0.0795941	0.0148712	0.140966	0.0582047	0.269438	0	0	0.071276	0	0	0
DDA115	1.41454	0.0422014	0	0.0001	0.0932185	0	0.307211	0	0.0106402	0.0225341	0	0.016657	0.0521542	0.0473892	0.0806561	0.0672611	0.218927	0	0	0.0410379	0	0	0
DDA116	1.56855	0.0684499	0	0.00790946	0.0986504	0	0.0240089	0	0	0.0594724	0	0.0004	0.0431378	0.03959	0.0980141	0.0442161	0.371841	0	0	0.144277	0	0	0
DDA118	0.528195	0.00148348	0.00952395	0	0	0	0.346006	0	0.0184752	0.0378429	0	0.066104	0.0282312	0.0620063	0.134871	0.0154366	0.120612	0.0067007	0	0.148388	0	0	0.00431882
DDA119	2.36651	0.0202701	0.003415	0	0.105492	0	0.19699	0	0.0008	0.0259876	0	0.022613	0.015194	0.0639151	0.322151	0.0703106	0.0968644	0.00466057	0	0.0461779	0	0	0.00516667
DDA11B	0.42575	0.00524522	0	0.00156625	0	0	0.312919	0	0	0	0	0	0.0586802	0.0471575	0	0.0573104	0.357706	0	0.0126938	0.14124	0	0	0.00548214
DDA11C	0.429793	0	0.0240745	0	0.0349241	0	0.438469	0	0	0	0	0	0.0628928	0.102479	0.0709203	0.0307346	0.0929592	0	0.0023335	0.140213	0	0	0
DDA11D	0.124032	0.0375903	0	0	0.047123	0	0.325865	0	0	0.0148295	0	0.0115494	0.0529393	0.0359333	0.0150649	0.0860137	0.315306	0	0	0.0577855	0	0	0
DDA1EA	0.672091	0.0125796	0.00478754	0	0.0958726	0	0.211107	0	0.00385014	0	0	0	0.0222999	0.0457633	0.161943	0.120881	0.0886446	0.00559447	0	0.226677	0	0	0
DDA1EB	0.877743	0.00633077	0.00457755	0	0.0768715	0	0.285069	0	0.0441246	0.00253364	0	0.0834174	0.0374463	0.125817	0.0776484	0.0876512	0.0537697	0.00357223	0	0.111172	0	0	0
DDA1EC	0.650046	0.0532145	0	0.0081151	0.128176	0	0.22051	0.00970972	0.0302203	0.02875	0	0.0609063	0.0500095	0.0204823	0.125303	0.10361	0.079248	0.00866555	0	0.0730806	0	0	0
DDA1ED	0.100343	0.0307574	0	0	0.0726657	0	0.210705	0	0	0	0	0	0.0338802	0.0355102	0.0117743	0.02291	0.361904	0	0	0.189132	0.0272156	0	0.00354537
DDA1EE	1.27774	0.00377064	0.0005	0	0	0	0.263761	0	0.00853565	0.0142767	0	0.0636606	0.0610495	0.0730088	0.149467	0.0389207	0.104868	0.0001	0	0.208588	0	0.00948037	0
DDA1EF	0.441779	0.143975	0	0.0118193	0.121047	0	0.260213	0	0	0.0493869	0	0.0481275	0	0.0158314	0.124485	0.0574639	0.142951	0.0190664	0	0.00563446	0	0	0
DDA1EG	1.21292	0.0978925	0	0.0144299	0.0549897	0	0.131434	0	0.0005	0.0672715	0	0.00266521	0.0131839	0.0426667	0.246391	0.132212	0.131613	0.0200726	0	0.0447108	0	0	0
DDA1EH	1.47592	0.0184396	0.0178282	0	0.06068	0	0.300183	0	0	0	0	0	0.0500933	0.0200355	0.157018	0.130191	0.179432	0.00646502	0	0.0596348	0	0	0
DDA1EJ	1.9257	0.0001	0.00853403	0	0.112176	0	0.0589994	0	0.0245109	0.0646983	0	0.0158141	0.0319711	0.158734	0.179808	0.0171304	0.134892	0	0	0.192589	0	0	0
DDA1EK	2.66757	0.0331384	0	0	0.0106137	0	0.145139	0	0	0.0160969	0	0	0.0577263	0.0274533	0.182673	0.0399031	0.391727	0	0	0.0754448	0	0	0.0200843
DDA1EL	2.03202	0.0143293	0	0.00247496	0	0.0336441	0.114001	0	0.00432953	0.0205205	0	0.0742787	0.00149164	0.0455847	0.280959	0.00716334	0.266714	0.0115623	0	0.117084	0	0.00586381	0
DDA39V	1.30133	0.0157163	0	0.00564692	0.14516	0	0.0533169	0.00293949	0	0.003867	0	0	0.116838	0.205961	0.0466292	0.0645793	0.196063	0.0100012	0	0.133281	0	0	0
DDA39W	2.76788	0.139678	0	0.0197783	0.0433038	0	0.136759	0	0	0.010296	0	0.0844588	0.0149117	0.099176	0.0427456	0.124784	0.206403	0	0.00335988	0.0743468	0	0	0
DDA39X	1.49345	0.0248427	0	0	0.0427522	0	0.205869	0	0	0.0307585	0	0	0.0767965	0.0227845	0.114003	0.0144343	0.434473	0	0	0.033286	0	0	0
DDA39Y	4.32043	0.013181	0	0.00501234	0.0503111	0	0.144599	0	0.0108283	0.120872	0	0	0.0706383	0.00406277	0.0427123	0.017548	0.435152	0.0435312	0.0170916	0.0244598	0	0	0
DDA39Z	1.31539	0.00554745	0	0	0.154107	0	0.275639	0	0.0199387	0.078187	0	0.0205559	0.0943446	0.00946725	0	0.0703227	0.215056	0	0	0.056835	0	0	0
DDA3A1	2.48278	0	0	0	0.0841082	0	0.0900364	0	0.0280897	0.0405238	0	0	0.0412425	0	0.119241	0.0274093	0.472678	0	0	0.0442597	0	0	0.0524115
DDA3A2	0.417285	0.0825415	0	0	0.0623416	0	0.161908	0	0	0.00201576	0	0.0056837	0.0645784	0.0729682	0.046872	0.128343	0.14725	0.00980204	0	0.215696	0	0	0
DDA3A3	-0.0546466	0.00660046	0	0.00180878	0	0.0522229	0.24179	0.0121911	0	0.001	0	0.186926	0	0.0862913	0.141132	0.0253869	0.132085	0.00422093	0	0.10838	0	0	0
DDA3A4	0.654359	0.165897	0	0	0.0546573	0.0376918	0	0	0	0	0	0.150116	0.0102403	0.0745467	0.0467296	0.0404048	0.382574	0	0	0.0371425	0	0	0
DDA3A5	2.19107	0.0538452	0	0	0	0	0.2521	0.00266904	0.00701634	0.0164275	0.129204	0	0	0.0285907	0.189975	0.02895	0.0904256	0	0	0.186667	0	0.0121233	0.00200616
DDA3A6	0.396385	0.0736742	0	0.0388835	0.0688261	0	0.199768	0	0.0125986	0.0844329	0	0.064758	0.114197	0.0492344	0	0.00701522	0.214043	0	0.00716014	0.0654098	0	0	0
DDA3A7	1.86473	0	0.0544381	0	0	0	0.340407	0	0	0	0	0	0.0598668	0.0185262	0.396449	0.112531	0	0	0	0.0128451	0	0.00493658	0
DDA3A8	0.541144	0.00475885	0.00364358	0.0002	0	0.0708978	0.203436	0	0.00733531	0.00560611	0	0.0813391	0.0978183	0.0484946	0.147517	0.088794	0.0407175	0	0	0.19945	0	0	0
DDA3A9	2.95989	0.0238133	0	0	0.141574	0	0.345684	0	0	0	0	0	0.0177953	0.045049	0.126085	0.0676079	0.110258	0.0213694	0	0.100763	0	0	0
DDA4NA	1.06989	0.0283885	0	0.00679191	0.0173954	0	0.206033	0	0.00481116	0.0145918	0	0.0149346	0.0733095	0.0166656	0.196214	0.0559654	0.307017	0	0	0.0519969	0	0	0.00588533
DDA4NB	0.227437	0.0119894	0	0.00462781	0.106618	0	0.441296	0	0	0	0	0.0203083	0.0541904	0.0232902	0.0548115	0.0516159	0.21722	0.00283351	0	0	0.0111995	0	0
DDA4ND	0.443593	0.0076357	0.00598077	0.00553707	0.149396	0	0.213288	0	0.00324373	0	0	0	0.0203931	0.0496431	0.0675857	0.107622	0.205642	0.00463255	0	0.151936	0	0	0.00746468
DDA4NE	2.28619	0.0583556	0	0	0	0	0.149364	0	0	0	0	0	0.0951377	0.135474	0	0.0685404	0.253266	0	0	0.237237	0	0	0.00262442
DDA4NF	0.959637	0	0.0130419	0.00213776	0	0.0864367	0.157728	0	0.0182942	0	0	0.101314	0.0834537	0.18568	0.0910581	0	0.0304869	0	0.0002	0.22369	0	0.00646715	0
DDA4NG	1.65258	0.0157744	0	0.00107702	0.0279272	0	0.39108	0	0	0	0	0	0.0661426	0.0162492	0.153585	0.084067	0.168071	0.00212329	0	0.0675822	0	0	0.00632114
DDA4NH	1.97591	0	0.00652991	0.00223558	0.0305728	0	0.161296	0	0.00446254	0.0380177	0	0	0.0811833	0	0.286864	0.00951828	0.0201993	0.0286603	0	0.0656827	0	0	0.264778
DDA4NI	0.394433	0.0425287	0	0	0.200943	0	0.224521	0	0	0	0	0	0.0496925	0.105983	0.0577014	0.102569	0.0911626	0.00125538	0	0.123643	0	0	0
DDA4NJ	0.541779	0.0633605	0	0.0130891	0	0	0.306623	0	0	0	0	0.0376285	0	0.0272146	0.0121718	0.0935516	0.326362	0.073921	0	0.043203	0	0	0.00286653
DDA4NL	-0.221498	0.0655848	0	0	0.0619393	0	0.310033	0	0	0	0	0.0389319	0.0204245	0.0141296	0.0269557	0.0243956	0.402232	0	0	0.0353745	0	0	0
DDA4NN	1.01104	0.0172218	0	0.0004	0	0	0.321842	0	0.0450204	0.00797834	0	0.113425	0.0260286	0.0669361	0.171762	0.0203828	0.0906067	0.0119157	0	0.0983023	0	0.00816602	0
DDA4NO	0.389515	0.00510789	0.00360015	0	0.0142275	0	0.30728	0	0	0.037026	0	0.0764272	0.0427316	0.0853802	0.109395	0.0611284	0.0642887	0.012942	0	0.171775	0	0.00869036	0
DDA4NP	-0.205378	0.0606929	0	0.0067335	0.073586	0	0.036935	0	0	0	0	0.048541	0.0284568	0.0378936	0	0.0200217	0.351493	0	0	0.332029	0	0	0.00361733
DDA4NQ	1.22149	0.0341921	0	0	0.00282221	0	0.153864	0	0	0.0422475	0	0	0.0754938	0.0996936	0.26626	0.0875457	0.182119	0	0	0.0126172	0	0	0.0431448
DDA4NR	1.23408	0.00753009	0.0022254	0.0008	0.210935	0	0.136903	0.0582972	0.0190959	0.00761885	0	0.0222411	0.00685741	0.0374708	0.0892888	0.0485251	0.310825	0	0	0.0392392	0	0	0.00210861
DDA4NS	0.430515	0.0984746	0	0.00943553	0.160769	0	0.308265	0	0	0.00500226	0	0.00297681	0.0197789	0.0595499	0.0804961	0.0450315	0.192419	0	0	0.0178022	0	0	0
DDA4NV	0.714085	0.0448424	0	0.013535	0.0115596	0	0.254587	0	0	0	0	0.0609402	0.0528514	0.103492	0.0247626	0.0442082	0.26675	0	0	0.109963	0	0	0.0125092
DDA73A	0.445891	0.00924902	0	0	0.113046	0	0.439905	0	0	0	0	0	0.0786439	0.0356196	0.0432315	0.0656961	0.13528	0.0187062	0	0.0588677	0	0	0.00175528
DDA73B	1.61244	0	0.00102052	0	0	0	0.239138	0	0.0219162	0	0	0.124857	0.10722	0.099104	0.0587725	0.0426306	0.129499	0	0	0.175725	0	0	0.0001
DDA73C	1.7169	0.0493461	0	0	0	0.00557715	0.178816	0	0	0	0.0006	0	0.0706232	0.0847122	0	0.0149781	0.355827	0	0.00393609	0.232068	0	0	0.00350781
DDA73D	1.45206	0.0966485	0	0.0140619	0.0617391	0	0.0286394	0	0.0306741	0	0	0.0887728	0.0423961	0.0962216	0.0661807	0.126339	0.286798	0	0	0.0615287	0	0	0
DDA73F	0.808229	0.0109793	0	0	0.219619	0	0.283219	0.00289895	0.00864463	0.00553507	0	0	0.0672325	0.0628038	0.0828785	0.0811412	0.100039	0.0043424	0	0.0706676	0	0	0
DDA73G	0.619662	0.00794154	0	0.00498946	0.0882212	0	0.0667418	0	0.001	0.0476477	0	0	0.0589355	0.0382814	0	0.0132958	0.576273	0	0	0.0967096	0	0	0
DDAA3A	2.2555	0	0.0922185	0.0154353	0.0278648	0	0.0629955	0	0.0361065	0.0215399	0	0	0.0847228	0.00240797	0.332724	0.0315896	0.136674	0.0965187	0.0187701	0.0404319	0	0	0
DDAAC8	1.72285	0	0.00282044	0	0.0175341	0	0.0960854	0	0	0.0007	0	0.064894	0.0707677	0.0594893	0	0.107848	0.520749	0.00707468	0	0.0453624	0	0	0.00668899
DDAACA	1.56083	0.00765632	0.0279396	0	0	0.0255808	0.163942	0	0.0157563	0.00587997	0	0.00622045	0.0681658	0.0771773	0.20046	0.0369236	0.0463165	0.00375769	0	0.309405	0	0.00481848	0
DDAACB	1.30181	0.070219	0	0.0752261	0.369268	0	0.0303332	0.0114071	0.02467	0.0387375	0	0.0214913	0.0115552	0.0526088	0.00877014	0.0787141	0.193561	0.00706115	0	0.00637795	0	0	0
DDAACC	0.667169	0.100896	0	0.001	0.378817	0	0.134279	0.0407219	0.0200991	0.0280031	0	0	0.0239284	0.0631293	0.028429	0.0776357	0.0781566	0.00602183	0	0.0189246	0	0	0
DDAACD	0.298819	0.0079877	0	0	0	0	0.249335	0	0	0.00403185	0	0.0005	0.0584334	0.0476524	0.0523648	0.0359793	0.330908	0	0.00152408	0.207329	0	0	0.00395309
DDAACE	0.429611	0.043015	0	0.0098619	0.1371	0	0.143751	0	0	0.00334362	0	0	0.0147025	0.0537288	0.203443	0.138672	0.0193691	0.0173598	0	0.212657	0	0	0.00299739
DDAACF	1.25579	0.0167681	0	0	0.0633162	0	0.128823	0	0.0169954	0.0101636	0	0.0375408	0.0548643	0.112679	0.0297338	0.0308375	0.316165	0.00686786	0	0.169297	0	0	0.00594842
DDAACG	1.50741	0.0444607	0	0.00568051	0.037683	0	0.271019	0	0.0006	0.0186031	0	0.0134978	0.0200168	0.00666995	0.186043	0.0354482	0.329109	0.00158705	0	0.0295673	0	0	0
DDAACH	3.6564	0.00589237	0.00416126	0	0	0	0.254148	0	0	0.0767899	0	0.145673	0.0219939	0.0597651	0.253305	0.00296804	0.102386	0.0007	0	0.0708678	0	0	0.00132878
DDAACI	0.853215	0.0742267	0	0.00926126	0.162797	0	0.163119	0.0150985	0.0455651	0.0160559	0	0	0.0631624	0.0206756	0.0352055	0.0402866	0.297357	0.00247916	0	0.0491542	0	0	0.00555604
DDAACJ	0.828394	0	0.00665138	0.0001	0	0.0112073	0.193524	0.0047048	0	0.00940478	0	0.10894	0	0.121668	0.251232	0.00223029	0.0413231	0	0	0.230547	0	0.0184554	0
DDAACL	2.78684	0.0157916	0	0.0170671	0.0971757	0	0.0742057	0	0.0278151	0.0295552	0	0	0.0378926	0.0848938	0.323871	0.0746747	0.167382	0	0	0.0396644	0	0	0.0100112
DDAACN	0.256882	0.107356	0	0.0014607	0.0654759	0	0.385854	0	0	0	0	0.0003	0.0197647	0.0258994	0.0412188	0.142691	0.191539	0	0	0.0184169	0	0	0
DDAACO	0.43184	0.0286182	0	0	0	0.00599472	0.155572	0	0	0.00326618	0.00301288	0.037869	0	0.0445431	0.0522877	0.034893	0.356969	0.00494274	0	0.270957	0	0	0.00107516
DDAACP	1.75277	0.0290497	0.0161914	0.00248769	0	0.0153883	0.102436	0	0.026442	0.0376626	0	0.0630626	0.0664117	0.0850771	0.336368	0.0297813	0	0.00260609	0	0.187036	0	0	0
DDAACQ	0.662793	0.0270728	0	0	0.0902315	0	0.236258	0	0	0.0026903	0	0.00142066	0.0515423	0	0.114374	0.207706	0.00885176	0.0219419	0	0.230219	0	0	0.00769239
DDAACS	1.06671	0.0272195	0	0	0.0760063	0	0.215551	0	0.00721052	0	0	0	0.0986275	0.0955038	0.0394419	0.0735537	0.225686	0	0	0.136329	0	0	0.00487131
DDAACT	0.857515	0.0894634	0	0.0250318	0	0	0.321946	0	0	0.006632	0.074177	0	0.0013339	0.0888796	0.121691	0.0562966	0.0684578	0.0006	0	0.134229	0	0.0007	0.0105727
DDAACU	0.571248	0.0266937	0	0	0.107906	0	0.286835	0	0	0.00182338	0	0	0.0390555	0.0671823	0.128855	0.0795127	0.0793059	0.0185939	0	0.156674	0	0.00756282	0
DDAACV	1.72339	0	0	0	0.0053172	0	0.316664	0	0.0107598	0	0	0	0.0637478	0.00987711	0	0.0376889	0.355063	0	0.111585	0.089297	0	0	0
DDAACW	0.73865	0.00647025	0.00373408	0	0.027847	0	0.361911	0	0	0.0238072	0	0	0.0970613	0.0603393	0.0109597	0.0319278	0.299985	0.00177223	0	0.0734066	0	0	0.0008
DDAACY	0.628621	0.0517969	0	0	0.125825	0	0.332078	0	0	0.0163803	0	0	0.0790283	0.00940908	0.0563087	0.0468678	0.282306	0	0	0	0	0	0
DDAACZ	3.46963	0.0505672	0	0.00429277	0.0797519	0	0.176461	0.0005	0.0137576	0.0146116	0	0.0476452	0	0.0719123	0.0308954	0.0491668	0.405455	0.00761139	0	0.0473262	0	0	0
DDAAD1	-0.110215	0.169461	0.00864051	0	0.117679	0	0.408588	0	0	0	0	0.0615578	0	0.0264681	0.00759332	0.0467926	0.144764	0	0.00720275	0.0012518	0	0	0
DDAAD2	1.04568	0.0528508	0	0.0008	0.0381041	0	0.314255	0	0	0	0	0.00334575	0.0320918	0.0232958	0.208723	0.0830547	0.228181	0	0	0.0153309	0	0	0
DDAAD3	0.452561	0.0270023	0.00234951	0.00837514	0.0815881	0	0.440889	0	0	0	0	0.0333911	0.0218053	0.0822002	0.121969	0.096852	0.0295851	0.00523127	0	0.0487625	0	0	0
DDAAD5	2.72085	0	0.00505444	0	0	0	0.106359	0	0	0.0201246	0	0.0754163	0.0672388	0.0536275	0	0.00528596	0.413741	0	0	0.253153	0	0	0
DDAAD6	2.57001	0.0134035	0	0	0	0	0.441964	0	0	0.00254235	0	0.11601	0.0415544	0.125075	0.201189	0.0144788	0.0196474	0.00159041	0	0.0225448	0	0	0
DDAAD8	1.51557	0.00607324	0.00641382	0	0.0362531	0	0.311271	0	0.0179568	0	0	0	0.0664567	0.0141177	0.0270077	0.0905519	0.308476	0	0	0.115423	0	0	0
DDAADA	0.384216	0.14656	0	0.00927379	0.0936787	0	0.472946	0	0	0	0	0	0	0.0126764	0.0611816	0.0448244	0.065575	0	0	0.0932847	0	0	0
DDAADB	1.38058	0.121085	0	0	0.255038	0	0.196845	0	0	0.0549482	0	0	0.0470405	0.0184337	0.158471	0.093324	0.0395958	0	0	0.0152191	0	0	0
DDAADC	1.85743	0.0190176	0.0107923	0.00674666	0.0543775	0	0.269727	0	0.0564502	0	0	0	0.0555786	0.0523895	0.157798	0.0691501	0.0739318	0	0	0.171943	0	0	0.00209817
DDAADD	1.26459	0.0003	0.0120504	0	0.218678	0	0.127082	0	0.0472635	0.0237509	0	0	0.0187465	0.0903195	0.101962	0.0821543	0.100992	0.0178198	0	0.158916	0	0	0
DDAADF	0.926568	0.0687708	0	0.0882994	0.449699	0	0.0131452	0.0243607	0.071759	0.0245521	0	0	0.0138557	0.0217933	0.0130504	0.095771	0.110224	0	0	0.00471971	0	0	0
DDAADG	1.80657	0.035212	0	0.0029792	0	0.0430871	0.068817	0	0.00218439	0.00446825	0	0.137226	0.0173464	0.0801908	0.159865	0.0120717	0.0670965	0	0	0.369455	0	0	0
DDAADI	0.766837	0.0731617	0	0	0.156908	0	0.313157	0	0.0089838	0.0525922	0	0	0.0369539	0.0281323	0.0416935	0.104156	0.148028	0.0127553	0	0.0234787	0	0	0
DDAADJ	1.05228	0.0730714	0	0	0.0784465	0	0.328291	0	0	0.0246648	0	0.0280848	0.0652895	0.0543542	0.0140878	0.0689431	0.127752	0.0678908	0	0.0691248	0	0	0
DDAADK	1.02654	0.0916174	0.0149264	0	0.0867661	0	0.25415	0	0	0.013587	0	0	0.0545581	0.0614017	0.112826	0.109229	0.0615151	0.0211393	0	0.107594	0	0.0106902	0
DDAADL	0.893789	0.0271828	0	0	0.0696095	0	0.29293	0	0	0.00291791	0	0.0170051	0.0544911	0.0929346	0.124599	0.014459	0.0261874	0.00199544	0	0.265909	0	0.00977858	0
DDAADM	0.566733	0.0431449	0	0.0005	0.0340526	0	0.203577	0.00113064	0	0.00363746	0	0	0.0151644	0.0163665	0.175856	0.112694	0.13532	0.0118935	0	0.243912	0	0.0009	0.00184364
DDAADN	2.55134	0.00535941	0	0.0266407	0.388254	0	0	0.0322981	0.0333118	0.0632697	0	0.0174385	0.0524964	0.0458933	0.118541	0.0418831	0.153193	0	0	0.0214211	0	0	0
DDAADO	1.01169	0.0148224	0	0.00270066	0.213528	0	0.110966	0	0.0464548	0.0736587	0	0	0.0765364	0.0552565	0.181647	0.0434782	0.146867	0	0	0.0340847	0	0	0
DDAADP	0.727832	0.174942	0	0	0.0479464	0	0.230057	0	0	0.0366264	0	0	0.0902114	0.0445895	0.070031	0.117364	0.105607	0	0	0.0679598	0	0	0.0146646
DDAADQ	0.278452	0.0239383	0	0	0	0	0.323522	0.053322	0	0	0.0266945	0	0.0741909	0.0270092	0.14802	0.0884165	0.0653291	0.00202848	0	0.165319	0	0	0.00221046
DDAADR	0.366249	0.0186387	0	0.00587901	0.107863	0	0.40655	0	0	0	0	0	0.0406931	0.0245835	0.0769293	0.0466079	0.203594	0.0122145	0	0.0557216	0	0.0007	0
DDAADS	0.165394	0.0742934	0	0.011638	0.075337	0	0.148206	0.00802138	0.044738	0.0183021	0	0.0154018	0.0107502	0.140927	0.0577591	0.0846899	0.233175	0	0	0.0767613	0	0	0
DDAADU	-0.15304	0.0410016	0	0.00560565	0	0	0.0677965	0	0.0413737	0	0.0135061	0	0.136466	0	0.270618	0.0622751	0.286937	0	0	0	0.0744203	0	0
DDAADV	1.1363	0.0773882	0	0.00682092	0.0342685	0	0.158491	0	0.0100694	0	0	0	0.079705	0.0126187	0.08013	0.0590559	0.380061	0.0180867	0	0.0814755	0	0	0.00182885
DDAADW	1.67007	0.0485019	0	0	0.049104	0	0.205399	0	0.0126131	0.0199609	0	0	0.0317676	0.00285208	0.187608	0.109861	0.259246	0	0	0.0730865	0	0	0
DDAADY	0.735066	0.0454412	0	0	0.0139341	0	0.266198	0	0	0	0	0	0.100415	0.0290766	0	0.131792	0.289344	0.0006	0	0.123212	0	0	0
DDAAE0	2.04822	0.039382	0	0.00882478	0.0991891	0	0.144881	0	0.00124047	0.0382423	0	0.00377615	0.034138	0.00339754	0.3686	0.0533326	0.18431	0	0	0.0206853	0	0	0
DDAAE1	0.725422	0.0648464	0	0.0255878	0.0594965	0	0.310317	0	0	0.0843736	0	0	0.0659222	0.0315806	0.0164061	0.0848832	0.163461	0.0239571	0	0.0691681	0	0	0
DDAAE2	0.0279173	0.0359155	0	0	0.0581315	0	0.189512	0	0.00406321	0.00199207	0	0	0.0739013	0.0421783	0.126625	0.206778	0.0745265	0.0176316	0	0.168746	0	0	0
DDAAE3	-0.111483	0.00854536	0	0	0	0.0317265	0.0796678	0	0.00122124	0.0040026	0	0.0242702	0.0622478	0.106243	0	0.00520204	0.573249	0	0.00188906	0.101735	0	0	0
DDAAE4	0.241018	0.0357056	0	0.00143204	0.112416	0	0.269047	0	0.0097766	0.0118462	0	0	0.061708	0.0411004	0.0425887	0.169352	0.141387	0.01162	0	0.0920201	0	0	0
DDAAE7	0.165748	0.0171082	0.0184993	0.0004	0.0219269	0	0.437958	0	0	0	0	0.00584581	0.0270588	0.022955	0.0346648	0.123098	0.156106	0.0146045	0	0.113878	0	0.00592437	0
DDAAE9	1.44515	0.00336218	0	0	0	0.00128991	0.120735	0	0.0208755	0.00208505	0	0.0564734	0.0772595	0.0477899	0.207093	0.101634	0.025568	0.00530418	0	0.32121	0	0.00932072	0
DDAAEA	1.24799	0.0274979	0.00139281	0	0.0976717	0	0.303733	0	0	0	0	0	0.0236801	0	0.187538	0.149435	0.0844566	0.00216145	0	0.120075	0	0	0.00235858
DDAAEB	0.0123876	0	0	0.0143998	0	0	0.389933	0	0	0	0.0101711	0.0796106	0.0583347	0.0753566	0.158301	0.00431008	0.0847173	0.00708858	0	0.117778	0	0	0
DDAAED	0.126578	0	0.0609725	0.0397483	0	0	0.198343	0	0	0.0118862	0	0.0157739	0.0105105	0	0.315364	0.0620197	0.257759	0	0	0.0276222	0	0	0
DDAAEE	0.987279	0.0426858	0	0	0	0	0.190861	0	0	0.0009	0.0144428	0.0130674	0.0169805	0.0639455	0.276484	0.0844181	0.0545407	0.0151533	0	0.226508	0	0	0
DDAAEG	0.102706	0.0891994	0	0.0876886	0	0	0.159537	0	0	0	0	0.0753332	0.0181435	0.0108022	0.277511	0.106178	0.0540713	0	0	0.121536	0	0	0
DDAAEH	0.739955	0.044478	0	0.00356745	0.378394	0	0.206564	0	0.010293	0.00574578	0	0	0.0834025	0.0538655	0.0346151	0.0604933	0.0310414	0.0100566	0	0.0774841	0	0	0
DDAAEI	0.603742	0.00282565	0.0005	0	0.0578027	0	0.235958	0	0	0.0040248	0	0	0.0737109	0.0433358	0.0436384	0.0549214	0.229225	0.0052485	0	0.248852	0	0	0
DDAAEK	0.452791	0.0676542	0.0153188	0	0.0365707	0	0.26467	0.00165877	0	0.00498437	0	0.0110402	0.0332148	0.0113725	0.192771	0.149882	0.107934	0	0	0.102929	0	0	0
DDAAVP	0.473636	0.0229268	0	0.00176598	0.0242661	0.0164701	0.0575846	0	0	0.00485767	0	0	0.0652377	0.0910072	0.130275	0.120944	0.0982502	0.0266119	0	0.331813	0	0.00798983	0
DDAAVQ	1.01828	0.127428	0.00901414	0	0.140038	0	0.244517	0	0.0144486	0.0522	0	0	0.0144453	0.0502559	0.142662	0.0615868	0.10958	0.00314891	0	0.0306754	0	0	0
DDAAVR	-0.249777	0.0472619	0.00986595	0	0.0792997	0	0.347163	0	0	0.0135773	0	0.0155364	0.0230596	0.0340795	0.00473824	0.0360063	0.324978	0.031785	0	0.0310742	0	0	0.00157499
DDAAVS	0.654289	0.0247886	0	0.00585083	0.165923	0	0.251809	0	0	0.0612279	0	0	0.0693064	0.0565569	0.0557201	0.0196734	0.221007	0.0187629	0	0.0493734	0	0	0
DDAAVU	0.0537696	0.0231131	0	0	0	0.0920008	0	0.00263218	0	0.0331785	0	0.0465803	0	0.0106891	0.503872	0	0.247585	0	0	0.0403494	0	0	0
DDAAVV	0.253468	0.0756962	0	0.00313873	0.0527173	0	0.251366	0	0	0.0545676	0	0.0313106	0.0184479	0.039115	0.103584	0.127371	0.175073	0.0259395	0	0.0416729	0	0	0
DDAAVW	0.422633	0.0427912	0	0	0.0473086	0	0.480515	0	0	0	0	0	0.046731	0.0408704	0.0347597	0.0209333	0.196088	0.0467347	0	0.0432685	0	0	0
DDAAVX	0.142348	0.0796947	0	0.00261556	0.0532939	0	0.310441	0	0	0	0	0.0269695	0.0288786	0.0776717	0.0288202	0.110656	0.224348	0	0.0103777	0.0445176	0	0	0.00171567
DDAAVY	1.4845	0.0005	0	0.0055773	0	0.00961762	0.164994	0	0.00218492	0.0164524	0	0.138034	0.0507232	0.0540553	0.165915	0.0621477	0.00652253	0.0122608	0	0.28404	0	0.0104362	0.0165677
DDAAVZ	0.527572	0.0816029	0	0	0.00224589	0	0.470378	0	0	0	0	0.0105508	0.0255646	0.0309264	0.019851	0.0391053	0.288733	0.0127118	0	0.0183308	0	0	0
DDAAW0	-0.122426	0.0493388	0	0	0.030104	0	0.348225	0	0	0	0	0.0239823	0.00376074	0.0276275	0.243157	0.0504343	0.197832	0.0094471	0	0.0121572	0	0	0.00393427
DDAAW1	1.10053	0.0008	0.010503	0	0	0	0.143247	0	0.0126624	0.00835255	0	0.00304203	0.07353	0.126832	0.15675	0.0573674	0.0651072	0.00795572	0	0.32853	0	0.00529622	0
DDAAW2	0.673475	0.0224639	0	0.0005	0	0	0.243528	0	0.00960706	0	0	0.0196587	0.0785639	0.109239	0.133921	0.0563767	0.0182298	0	0	0.299317	0	0.00854928	0
DDAAW3	0.682196	0.011836	0	0	0	0.0687786	0.184943	0	0	0	0	0.151008	0.0157139	0.0664406	0.127919	0.0150091	0.0752014	0.00622718	0	0.274929	0	0	0.00199441
EDA459	0.205077	0	0.0142132	0	0	0	0.325857	0	0.037629	0.00878327	0	0.123146	0.0324904	0.0941812	0.169923	0.0286488	0.0437566	0.00733997	0	0.107697	0	0.00575751	0.0006
EDA4XI	0.176983	0.0532197	0	0	0.0862911	0	0.236659	0	0	0.0207408	0	0.0535997	0	0.0701495	0.0292005	0.0991573	0.343159	0	0	0.00782299	0	0	0
EDA5KG	0.650799	0.220374	0.00856842	0.00897241	0.145338	0	0.310159	0.0119806	0.0195881	0.0001	0	0.0360563	0	0.00847041	0.0688517	0.0757559	0.0857703	0	0	0	0	0	0
EDA627	0.868492	0.0460252	0	0.00420121	0.199549	0	0.367286	0	0	0	0	0	0.0225262	0.0628845	0.0214046	0.0940995	0.169528	0	0	0	0.0124962	0	0
EDA66X	1.90293	0.147885	0	0.0441418	0.0300119	0	0.14723	0	0.00472825	0.0268165	0	0.00548358	0.00462095	0.0195722	0.244971	0.0252828	0.251589	0.0246776	0	0.0229888	0	0	0
EDA66Y	2.4339	0.0253393	0.0168339	0	0.0143676	0	0.300769	0	0.0441375	0	0	0	0.0378164	0	0.297563	0.0353375	0.182961	0.00491994	0	0.0399552	0	0	0
EDA7PY	0.25281	0.0495905	0	0.0244001	0.165845	0	0.058688	0	0.00502412	0.0339162	0	0	0.114746	0.0453742	0.102093	0.0572185	0.248553	0.00932429	0	0.0852264	0	0	0
EDA7XO	1.34223	0.147409	0	0.105922	0.0735988	0	0.206914	0	0.00295828	0	0	0	0.0487639	0.0441987	0	0.0523909	0.233185	0	0	0	0.0749021	0	0.00975768
EDA7XP	0.984744	0.0678578	0	0	0.00543676	0	0.21489	0	0	0.0138137	0	0	0.0456238	0.0271296	0.118259	0.0576998	0.336205	0.0382479	0	0.0748371	0	0	0
EDA82E	1.29023	0.166587	0	0.034303	0.0442632	0	0.338789	0	0.00514089	0.0638766	0	0	0.127553	0.0564394	0.0138003	0	0.0933703	0	0.0123781	0.0400403	0	0	0.00345938
EDA8O5	1.66452	0.0231558	0	0	0.0588577	0	0.465875	0	0	0	0	0.11421	0	0.104391	0.11276	0.013214	0.0298431	0.00691413	0	0.0707793	0	0	0
EDA8O6	1.43856	0.0397395	0	0.0071408	0.106557	0	0.202311	0	0.0373458	0	0	0.00542753	0.0348903	0.0681117	0.211327	0.0238385	0.112309	0.0258757	0	0.125125	0	0	0
EPA26S	0.67335	0.0657536	0	0.0008	0.0599537	0	0.0973418	0	0	0	0	0.109013	0.0227892	0.057907	0.129127	0.0760246	0.315834	0.0036543	0	0.061784	0	0	0
EPA2KB	1.81616	0.0383679	0	0.004284	0.157738	0	0.234674	0	0.042077	0.00473232	0	0	0.0532579	0.0434902	0.0655523	0.0767208	0.260074	0.00915462	0	0.00987756	0	0	0
ESA2HS	1.42459	0	0	0.00648847	0	0.0876107	0.115337	0	0	0.00320759	0	0.136207	0	0.0981004	0	0.0236657	0.4109	0	0	0.118482	0	0	0
ESA2HT	0.541337	0.0692306	0	0.00254584	0.0556621	0	0.124228	0	0.0420603	0.0564898	0	0	0.0653279	0.0347713	0.11488	0.0688204	0.32427	0	0	0.0417142	0	0	0
FVA3R3	0.958376	0.00986628	0	0.0003	0.0415963	0	0.364141	0	0	0	0	0.00903538	0.046657	0.0317012	0.0822274	0.025074	0.334085	0	0	0.0553662	0	0	0
FVA4ZP	2.18568	0.00760154	0	0	0.141858	0	0.00926346	0	0.030251	0.0916604	0	0	0.059182	0.0183901	0.340548	0.0232519	0.234438	0	0	0.0435554	0	0	0
G3A25S	1.5394	0.103396	0	0	0	0	0.210402	0	0	0	0.0170402	0.0090877	0	0.0033377	0.11594	0.0220215	0.4431	0	0	0.0723459	0	0	0.00333007
G3A25T	1.55798	0.0218856	0	0	0.00487899	0	0.188054	0	0	0.0121699	0	0	0.0813856	0.0239523	0.301096	0.015055	0.29868	0	0	0.0528418	0	0	0
G3A25U	1.44303	0.0337253	0	0	0.0186536	0	0.178087	0	0	0	0	0	0.0730175	0.196037	0	0.11534	0.194758	0	0	0.175358	0	0	0.0150235
G3A25V	0.435196	0.0770473	0	0.0007	0.0459871	0	0.250059	0	0	0.0172047	0	0.0294366	0.0007	0.0575924	0.109735	0.147636	0.209895	0.00686787	0	0.0470484	0	0	0
G3A25X	1.2549	0.010946	0	0	0.206974	0	0.0443575	0.0655172	0.00777649	0.0315	0	0.0008	0.0693373	0.0118806	0.039441	0.0326624	0.333438	0.0388221	0	0.0726626	0	0	0.0338502
G3A25Y	1.24013	0.0554633	0	0	0.0381108	0	0.367223	0	0	0.0040327	0	0.0170378	0.0132666	0.0365675	0.0399025	0.113689	0.258826	0.001	0	0.0548757	0	0	0
G3A25Z	0.442784	0	0.00921921	0	0.0486666	0	0.238007	0	0.017045	0.0108237	0	0.12017	0.0236583	0.116315	0.124625	0.0222439	0.23326	0.00396998	0	0.0255245	0	0	0.0064713
G3A3CG	0.710019	0.00892836	0.0139053	0	0.0977208	0	0.377793	0	0	0.00328802	0	0	0.0336466	0.0202553	0.0780313	0.236835	0.0172026	0.0178055	0	0.0749341	0	0	0.0196546
G3A3CH	1.57619	0.117633	0	0	0.0662627	0	0.336732	0	0	0	0	0	0.0158976	0.025805	0.0747302	0.0324481	0.120717	0	0	0.209775	0	0	0
G3A3CJ	0.156779	0.0351364	0.00331123	0	0	0	0.173233	0	0.0398869	0.0154928	0	0.0201538	0.0127613	0.0732307	0.141885	0.0756358	0.180276	0	0	0.228996	0	0	0
G3A3CK	0.306336	0.0354539	0	0	0.14929	0	0.211491	0	0	0	0	0	0.0251639	0.0660602	0.109016	0.143695	0.11054	0	0	0.136912	0	0.0123768	0
G3A5SI	1.14661	0.00799493	0	0	0.101107	0	0.18466	0	0.0271812	0	0	0.00528298	0.0558005	0.062496	0.162263	0.00414733	0.053142	0.00177306	0	0.317778	0	0.00920568	0.00716788
G3A5SJ	1.49631	0.0493672	0	0.0006	0.108872	0	0.335404	0.00326938	0.00787405	0.0245944	0	0.0458589	0	0.00319062	0.140446	0.0681423	0.164642	0.0258705	0	0	0	0	0.0218889
G3A5SK	0.34382	0.0680438	0	0.00553351	0.111916	0	0.252281	0	0.00720745	0	0	0.161643	0.00205885	0.0465748	0.0198672	0.0931909	0.210331	0	0	0.0213529	0	0	0
G3A5SL	0.472453	0.0341345	0	0	0	0	0.306582	0	0	0	0	0.0787464	0.0156325	0.0818084	0.128342	0.0811814	0.0554762	0.00449031	0	0.212571	0	0	0.0010356
G3A5SM	0.467756	0.0535585	0	0	0.0623312	0	0.139573	0	0	0.00153658	0	0	0.0168868	0.0622311	0.268117	0.154521	0.0580206	0.0470294	0	0.125071	0	0.0102685	0.0009
G3A6UC	1.03208	0.0194443	0	0	0	0	0.149058	0	0	0.00231096	0	0.0326438	0.0583705	0.0841747	0.126631	0.0879649	0.0778976	0.00689665	0	0.352712	0	0.00189569	0
G3A7M5	1.16762	0.0430384	0	0	0	0	0.278945	0.00191665	0	0	0.133924	0.0760981	0	0.103304	0.15477	0.0627516	0.0518603	0.0005	0.0114736	0.0814522	0	0	0
G3A7M6	1.64914	0	0.0888713	0.00214676	0.0622264	0	0.364418	0	0	0.00881704	0	0.0108035	0.0194539	0.0341747	0.128826	0.0734896	0.191887	0	0	0.0139553	0	0	0.0009
G3A7M9	3.84344	0.179247	0	0.00576562	0.118726	0	0.0306619	0	0.0578021	0.027465	0	0	0.041217	0.0027213	0.401434	0.028008	0.0557551	0	0	0.0511972	0	0	0
G3AAUZ	0.304852	0.0329379	0.00957393	0	0	0	0.326528	0	0.00575568	0	0.0453511	0	0	0.0527732	0.0463341	0.0939494	0.245967	0.00309132	0	0.137739	0	0	0
G3AAV0	0.27387	0.107492	0	0.0213636	0.193196	0	0.160741	0	0.0696319	0.00876585	0	0.00760563	0.0110564	0.139886	0.0575415	0.0769779	0.0604644	0.00268782	0	0.0825905	0	0	0
G3AAV1	1.50057	0.015824	0	0	0.0152901	0	0.339769	0	0	0.0637212	0	0.0219399	0.0758767	0.165367	0.100543	0.0141935	0.149483	0.0107381	0	0.0272546	0	0	0
G3AAV3	0.669338	0.104029	0	0.0504091	0.313755	0	0.0402203	0.00113346	0.019816	0.053843	0	0.0276109	0.0141487	0.025521	0.126763	0.0793821	0.123694	0	0	0.0196748	0	0	0
G3AAV4	1.51698	0.0015751	0.00131277	0	0	0	0.320654	0	0.00716837	0.0052336	0	0.0368701	0.129926	0.205705	0.0264691	0.0430321	0.109944	0.0002	0	0.0997118	0	0.0122356	0
G3AAV6	2.90058	0.0443434	0	0.0178044	0.0914739	0	0.125017	0	0.00564762	0.0378335	0	0	0.0354083	0.0001	0.387903	0.0214016	0.193747	0	0	0.0393555	0	0	0
GJA3OU	1.14636	0.10146	0	0.00941303	0.0209509	0	0.188632	0.00637417	0	0.00325727	0	0.0230811	0.0062499	0	0.377338	0.047863	0.155105	0.0120394	0	0.0478477	0	0	0.0004
GJA6C0	2.10894	0.0285986	0	0	0.0317509	0	0.125898	0.00132418	0.00939066	0.0200782	0	0.0300496	0	0	0.503066	0.0949323	0.0956169	0	0	0.0219737	0	0	0.0373208
GJA9DB	1.34528	0.0023672	0.0160577	0	0.0724822	0	0.235309	0	0	0.00141518	0	0.118333	0.00466605	0.0922	0.208234	0.0456016	0.0571378	0.00557826	0	0.138841	0	0	0.00177711
HPA5MZ	1.33684	0.0747611	0	0.0007	0.0589824	0	0.278967	0	0	0	0	0	0.016503	0.028429	0.105645	0.120427	0.184597	0.0131039	0	0.117265	0	0	0.0006
K7A5RF	1.10124	0.0591522	0.013155	0	0.0218511	0	0.126437	0	0	0.00260152	0	0	0.0445909	0.0999114	0.148472	0.149846	0.176715	0	0	0.1418	0	0	0.0154686
K7A5RG	1.83648	0.0532697	0	0.089841	0.269882	0	0.0710781	0.00916485	0.0869593	0.0578742	0	0.0466186	0.0003	0.0314102	0.0680755	0.0795451	0.132325	0	0	0.00365731	0	0	0
K7A6G5	1.53964	0.0510392	0	0	0.0954621	0	0.207868	0	0.00937459	0.0123785	0	0	0.0588127	0.0701176	0.0373632	0.148743	0.259418	0.00524202	0	0.0441808	0	0	0
KRA7K0	0.859764	0.00361875	0.00930235	0.010704	0.0800623	0	0.244329	0	0.0136256	0	0	0.0371629	0.0639695	0.0576401	0.19695	0.0379626	0.0821827	0.002723	0	0.154399	0	0.00536736	0
KRA7K2	-0.298315	0.0218414	0	0.00749486	0.0221296	0	0.558782	0	0	0.00937574	0	0.00274218	0.0491872	0.0274713	0	0.0520979	0.235556	0	0.00405037	0.00927186	0	0	0
KRA7K7	1.26577	0.010602	0.00938428	0.0105543	0.347037	0	0.140201	0.00160397	0.0420636	0.0157405	0	0	0.0727482	0.0305331	0.135596	0.0456185	0.0905448	0	0	0.0477727	0	0	0
KRA7K8	0.208298	0.0724406	0	0.00599814	0.300124	0	0.0843709	0.046832	0.00618283	0.0514009	0	0.0786434	0	0.0465354	0	0.111847	0.168434	0.0007	0	0.0264839	0	0	0
LGA6GG	1.03372	0.00391702	0	0	0.00383714	0	0.299672	0	0.0382906	0.017127	0	0	0.0905237	0.0227558	0.030096	0.0455106	0.328851	0.0321346	0.00590507	0.0774702	0	0.00390937	0
LGA9QC	0.179245	0.0758889	0	0.0009	0.0257121	0.0058616	0.140387	0	0	0.0402795	0	0.0781005	0.0302336	0.051415	0.0702097	0.072856	0.372341	0	0	0.0357927	0	0	0
LGA9QD	0.954975	0.108461	0	0	0.134868	0	0.387426	0	0	0.00345638	0	0.0803049	0.0035707	0.0784288	0.0163966	0.0418051	0.0863468	0	0.00233397	0.0566014	0	0	0
MIA75E	1.06802	0.188767	0	0.0275508	0.131224	0	0.306731	0.0006	0	0.00782438	0	0	0.0239648	0.0683692	0.0997472	0.029784	0.0446425	0	0	0.0707829	0	0	0
MIA75G	0.327881	0.029701	0.0009	0	0	0	0.308394	0	0.00210602	0.00778987	0	0.18131	0.00231433	0.137545	0.174923	0.030177	0.0513652	0.00327383	0	0.0702373	0	0	0
NIA4U2	1.97706	0.0102628	0	0	0	0	0.308623	0	0.048871	0.0168877	0	0.138863	0.00505544	0.09718	0.25295	0.00244088	0.0355515	0.00325569	0	0.0800588	0	0	0
NIA8LF	1.10799	0.0868098	0	0.0291696	0.0583918	0	0.253527	0	0	0	0	0.0798175	0.00890193	0.0812721	0	0.0608107	0.256588	0	0.00422333	0.0800509	0	0.0004	0
O8A75V	1.63213	0.0626215	0	0.0048469	0.0676148	0	0.195278	0.00173968	0	0.00528738	0	0.0108668	0	0.0192312	0.270661	0.0405775	0.20859	0	0	0.110344	0	0	0.00234081
PDA5DF	1.34588	0.00899186	0.00112869	0	0	0	0.115522	0	0.0170461	0.027852	0	0.0735127	0	0.0302198	0.613891	0.0569476	0.0299368	0.00360274	0	0.0213489	0	0	0
RCA7S9	1.20699	0.120313	0	0.0126446	0.0888305	0	0.241036	0	0.027848	0.0334165	0	0.0245229	0.033282	0.0385838	0.0340168	0.0932874	0.204082	0.00890418	0	0.0392325	0	0	0
RCA7SB	0.78756	0.0040288	0.00664242	0	0.021663	0	0.326521	0	0.0004	0.00148203	0	0.0363725	0.0192918	0.0721079	0.0951599	0.110883	0.0871994	0.0287621	0	0.183801	0	0.00564203	0
RCA7SF	1.16737	0.0419137	0	0	0.0092366	0	0.137104	0	0	0	0.0658805	0	0	0	0.389872	0.160085	0.0214492	0.00229316	0	0.172165	0	0	0
RCA7SH	1.27938	0	0.00528085	0.00636904	0.0473834	0	0.181051	0	0	0.0166641	0	0.0954021	0.0312508	0.0698225	0.202411	0.0277125	0.0221269	0	0	0.293449	0	0.00107653	0
RCA7SK	1.08479	0.0300721	0.0222186	0	0.320997	0	0	0	0.0625774	0.028348	0	0	0.0427828	0.101867	0.127124	0.0659233	0.0219513	0.00160502	0	0.172201	0	0.00233211	0
RGA7D4	1.74075	0.107519	0	0.117969	0.265297	0	0.0536559	0.0007	0.08654	0.0430821	0	0	0.0219691	0.050764	0.149832	0.0542777	0.0441505	0	0	0.00423209	0	0	0
UBA7MA	1.88806	0.0453056	0	0.0004	0.101698	0	0.192754	0	0.0178945	0.0653795	0	0	0.0899073	0.0160586	0.054102	0.0358136	0.326419	0.020473	0	0.0144428	0	0	0.0193558
UBA7MB	2.53812	0.051095	0	0	0	0	0.250889	0	0.0518543	0	0.0244216	0	0.0722324	0.00161874	0.0294669	0.134106	0.184228	0	0	0.180344	0	0	0.0197442
UBA7MC	2.92003	0.0399934	0	0	0	0	0.278531	0	0.015868	0.00303041	0	0.105381	0.0133236	0.102213	0.111872	0.0536196	0.043828	0.00470758	0	0.211483	0	0.0161503	0
UBA7MD	2.74719	0.0535364	0	0.00118681	0.0187483	0	0.230194	0	0	0	0	0	0.0588815	0.0399016	0.118024	0.102999	0.327091	0.0275581	0	0	0.0169547	0	0.00492556
UBA7ME	0.952072	0.0598682	0.00874646	0	0.166653	0	0.221322	0	0.0223927	0.0948998	0	0	0.0220231	0.0156905	0.175302	0.0781165	0.12324	0	0	0.0117456	0	0	0
UBA7MF	2.61996	0.142644	0	0.0270619	0.206612	0	0.0681723	0	0.0116325	0.0357465	0	0.0435267	0.0126179	0.0473502	0	0.220287	0.112069	0.00203701	0	0.0702433	0	0	0
WQAB4B	0.421493	0.0051167	0.00633605	0	0.0520175	0	0.309602	0	0	0	0	0.00729192	0.0332773	0.0608279	0.182883	0.0425039	0.0843702	0.00803071	0	0.1993	0	0.00844229	0
WXAA44	1.63307	0.087267	0	0.0127435	0.0259626	0	0.255851	0	0	0.0301206	0	0	0.0262256	0.0172889	0.0972686	0.15769	0.224891	0	0	0.0646908	0	0	0
WXAA46	0.608453	0.105381	0	0.00338692	0	0	0.345761	0	0.00764241	0	0	0.124495	0.0445111	0.136591	0.0261425	0.0078908	0.131054	0	0.00174813	0.00101434	0	0	0.0643818
WXAA47	2.22915	0.111885	0	0.0131698	0	0	0.213719	0.00613962	0.0590238	0	0	0.153067	0	0.040623	0.315139	0.00648128	0	0	0.0225862	0.0498646	0	0.00830275	0
XRA8TC	1.75806	0	0.0125721	0	0	0	0.528585	0	0	0	0	0.00833318	0.0360261	0.0363725	0.0161186	0.0623667	0.249486	0	0	0.0501406	0	0	0
XRA8TD	1.46473	0.0499759	0	0.014756	0.227386	0	0.063602	0.0746387	0.019987	0	0	0.0668826	0	0.0310284	0.15212	0.0792943	0.195075	0	0	0.0189892	0	0	0.00626455
XRA8TE	1.36274	0.0356604	0	0.0001	0	0	0.485112	0	0	0	0	0	0.0427194	0.0474648	0	0.0454957	0.323005	0	0	0	0.0204241	0	0
XRA8TF	1.77083	0.00203018	0.0119324	0	0.0377064	0	0.206122	0.00159757	0.0870598	0	0	0.0882252	0.0204176	0.0954968	0.064337	0.0360537	0.132208	0.0003	0	0.206972	0	0.00959163	0
XRA8TG	1.13159	0	0.0257021	0	0.0290803	0	0.36114	0	0	0.00687755	0	0.0555496	0.0535055	0.125264	0.169459	0.0541627	0.0889674	0	0	0	0.0160334	0	0.0142578
YAA8S7	3.86285	0.0006	0.00992436	0	0.0761367	0	0.161025	0.00294545	0	0.0251301	0	0.0533452	0.0151989	0.105046	0	0.0160606	0.43838	0	0	0.0866253	0	0	0.00956736
